# Supplementary material for: Identification of MAMP-Responsive Plasma Membrane-Associated Proteins in Arabidopsis thaliana Following Challenge with Different LPS Chemotypes from Xanthomonas campestris
Source: Pathogens. 2020 Sep 25;9(10):787. doi: 10.3390/pathogens9100787 (PMC7650673; doi:10.3390/pathogens9100787)
Supplement: Supplementary file 1 [file pathogens-09-00787-s001.zip]

Archive with 3 entries (3 files):
- Supplementary Figures_Hussan et al_2020.docx
- Supplementary Raw Data Files__Hussan et al_2020.xlsx
- Supplementary Tables_Hussan et al_2020.xlsx
