# Supplementary material for: Identification of MAMP-Responsive Plasma Membrane-Associated Proteins in Arabidopsis thaliana Following Challenge with Different LPS Chemotypes from Xanthomonas campestris
Source: Pathogens. 2020 Sep 25;9(10):787. doi: 10.3390/pathogens9100787 (PMC7650673; doi:10.3390/pathogens9100787)
Supplement: Supplementary file 1 [file pathogens-09-00787-s001.zip › Supplementary Raw Data Files__Hussan et al_2020.xlsx]

## Sheet:  Perception and signalling 
Protein description	Acession number	|Log Prob|	Best |Log Prob|	Best score	Total Intensity	# of spectra	# of unique peptides	# of mod peptides	Coverage %	# AA's in protein	Protein DB number
Putative GTP-binding protein ara-3	Q9FJF1	13.07	5.52	444.1	1.6508e+06	15	2	0	3.5	343	37
Putative BPI/LBP family protein At1g04970	Q9MAU5	6	5.23	230.5	432855	2	2	0	4.1	488	6430
Putative MO25-like protein At4g17270	Q9M0M4	5.92	5.52	444.1	2.70222e+06	15	2	0	3.5	343	37
Membrane steroid-binding protein 2	Q9M2Z4	11.25	8.04	430.1	1.66027e+06	2	2	1	10.73	233	11290
GPI-anchored adhesin-like protein	Q9FF91	24.11	8.04	479.8	9.92277e+06	11	10	3	15.69	822	28718
Probable inactive receptor kinase At3g02880	Q9M8T0	32.27	8.53	540.1	3.76408e+07	15	9	0	15.15	627	14809
Probable leucine-rich repeat receptor-like serine/threonine-protein kinase At3g14840	C0LGN2	11.32	4.79	311.1	8.98187e+06	5	4	0	4.41	1020	14485
UPF0496 protein At3g28310/At3g28320	Q9M386	19.16	8.35	478.8	11352922	3	3	0	16.6	235	38641
Phosphatidylinositol 4-kinase alpha 1	Q9SXA1	14.01	7.23	345.3	1.41772e+07	5	5	2	2.86	2028	12557
B-cell receptor-associated 31-like protein	Q93XZ7	19.5	7.36	372	1.12291e+07	6	6	1	26.15	218	30112
Carbohydrate-binding-like fold	Q9LZQ4	10.64	7.36	372	1904631	6	6	1	26.15	218	30112
General regulatory factor 10	F4I1C1	10.75	4.34	373.1	1.27463e+07	6	4	1	14.96	254	9638
Probable LRR receptor-like serine/threonine-protein kinase At1g53430	C0LGG8	8.53	4	292.4	1.27575e+07	6	6	1	6.55	1038	14147
Phototropin-1	O48963	8.5	6.01	370.3	4.96997e+06	5	5	1	6.02	996	10436
L-type lectin-domain containing receptor kinase IV.1	O80939	9.13	8.06	437.6	4.22318e+06	3	3	2	6.22	675	9884
Phospholipase D alpha 1	Q38882	7.74	3.65	366.3	2.35482e+07	6	5	0	6.42	810	10892
Calcium-dependent protein kinase 3	Q42479	20.68	7.48	472.1	1.40389e+07	8	5	0	12.67	529	8203
Calcium-dependent protein kinase 21	Q9ZSA2	20.68	7.48	472.1	1.40389e+07	8	5	0	12.67	529	8203
Leucine-rich repeat transmembrane protein kinase	F4HRH4	14.44	4.71	393.9	2.19443e+07	12	12	2	11.56	1038	14147
Nucleotide-diphospho-sugar transferases superfamily protein	F4IVY1	8.1	4.43	305.9	3.99288e+06	3	3	1	13.98	236	20209
Receptor like protein 54	F4KHA2	5.38	3.54	285.1	7.82292e+06	6	4	1	4.04	792	16834
Low-density receptor-like protein	Q8H0X5	11.24	6.76	420.3	6.83802e+06	2	2	0	17.47	166	21773
Phospholipase D	F4JNU6	33.87	8.57	472.4	2.13869e+07	11	9	3	11.18	868	10444
GF14 protein phi chain	F4HWQ5	33.87	8.57	472.4	2.13869e+07	11	9	3	11.18	868	10444
Cysteine-rich RLK (RECEPTOR-like protein kinase) 10	A0A1P8B597	33.87	8.57	472.4	2.13869e+07	11	9	3	11.18	868	10444
Calcium-dependent protein kinase 15	F4JKC7	33.87	8.57	472.4	2.13869e+07	11	9	3	11.18	868	10444
Serine/threonine-protein kinase BSK7	F4I3M3	9.97	7.08	340.4	1.38331e+06	4	4	1	9.03	487	6281
Plasma-membrane associated cation-binding protein 1	F4JUT9	9.97	7.08	340.4	1.38331e+06	4	4	1	9.03	487	6281

## Sheet: Defence and stress response
Protein description	Acession number	|Log Prob|	Best |Log Prob|	Best score	Total Intensity	# of spectra	# of unique peptides	# of mod peptides	Coverage %	# AA's in protein	Protein DB number
MLP-like protein 423	Q93VR4	13.07	6.97	354	2.02872e+06	2	2	0	18.06	155	34
Heat shock protein 70 (Hsp 70) family protein	F4K007	13.07	6.97	354	2.02872e+06	2	2	0	18.06	155	34
Mannose-binding lectin superfamily protein	A0A1I9LQM9	18.35	7.65	489.2	9.75212e+06	7	5	0	16.19	451	4305
Jacalin-related lectin 5	Q9ZU23	6.08	4.32	311.5	1.8292e+06	3	3	0	6.85	730	2794
Cytochrome P450 83B1	O65782	10.79	4.71	472.7	1.85145e+07	7	5	1	10.82	499	5989
Cysteine-rich RLK (RECEPTOR-like protein kinase) 10	A0A1P8B597	10.79	4.71	472.7	1.85145e+07	7	5	1	10.82	499	5989
Aluminum induced protein with YGL and LRDR motifs	Q9FG81	6.69	6.62	342.7	2.29689e+06	3	2	0	7.97	251	33875
Remorin	O80837	52.33	13.49	754.8	4.30811e+07	21	13	1	37.89	190	449
Dehydrin ERD14	P42763	46.61	8.88	606.4	4.20665e+07	19	10	0	34.59	185	6798
Receptor-like protein 51	Q9SN38	5.61	5.62	316.9	1.46459e+07	2	2	0	5.57	431	14656
Remorin family protein	F4KEA0	12.15	4.17	303.2	9.10086e+06	6	5	1	39.74	229	20937
Hypersensitive-induced response protein 4	Q9FHM7	36.82	8.01	538.8	6.04397e+07	13	9	2	29.45	292	4526
Late embryogenesis abundant protein, group 2	O80576	27.26	6.44	417.8	8.1965e+06	7	7	2	24.92	325	32846
Protein BONZAI 2	Q5S1W2	10.37	5.77	362.7	8.72173e+06	5	5	0	7.51	586	6062
Callose synthase 12	Q9ZT82	15.33	5.16	306.6	4.15681e+06	9	8	1	3.37	1780	6261
Aluminum induced protein with YGL and LRDR motifs	F4JZM6	11.53	6.17	405	7.08227e+06	2	2	0	12.16	222	16043
Late embryogenesis abundant (LEA) hydroxyproline-rich glycoprotein family	Q9M386	16.36	6.46	428.2	1.10033e+07	3	3	0	16.6	235	38641
Myrosinase-binding protein 1	Q9SAV0	3.77	3.52	444.7	1017381	2	2	0	7.14	462	4282
Hypersensitive-induced response protein 3	Q9SRH6	14.96	7.37	379.3	4.50907e+06	6	6	2	18.25	285	4486

## Sheet: Membrane Transport & Traffickin
Protein description	Acession number	|Log Prob|	Best |Log Prob|	Best score	Total Intensity	# of spectra	# of unique peptides	# of mod peptides	Coverage %	# AA's in protein	Protein DB number
Ras-related protein RABE1c	P28186	13.07	5.32	322.2	1.6508e+06	5	5	2	26.39	216	383
Ras-related protein RABA1f	Q9FJH0	5.6	3.69	448.3	1.34532e+06	2	2	0	9.68	217	371
Ras-related protein RABG3a	Q948K8	10.27	3.84	373.6	16074650	6	3	0	15.05	206	863
V-type proton ATPase subunit G1	O82628	21.13	5.04	514.5	2.58696e+07	13	9	2	48.18	110	13934
V-type proton ATPase subunit d2	Q9LHA4	18.01	9.3	592	2.04067e+07	3	3	1	12.82	351	13488
ATPase 2	P19456	11.33	5.02	376.3	1.21942e+06	4	4	1	5.8	948	11095
Plasma membrane ATPase	F4JPJ7	11.33	5.02	376.3	1.21942e+06	4	4	1	5.8	948	11095
Sugar transporter ERD6-like 4	Q93YP9	11.53	6.15	308.6	1.57014e+06	2	2	0	5.12	488	6732
Nuclear transport factor 2 (NTF2) family protein	Q9FMC7	4.72	4.5	332.2	1.6644e+06	2	2	0	10.11	178	29872
Plasma-membrane associated cation-binding protein 1	F4JUT9	4.72	4.5	332.2	1.6644e+06	2	2	0	10.11	178	29872
Patellin-3	Q56Z59	6.41	6.26	377.9	2.23227e+06	4	2	0	3.67	490	10206
ATPase 11	Q9LV11	22.73	7.82	364.4	2.14517e+06	4	3	1	4.08	956	10748
Calcium-transporting ATPase 10	Q9SZR1	15.03	6.62	307	3.35761e+06	3	3	0	3.65	1069	13392
ABC-2 type transporter family protein	A0A1P8BAZ0	15.03	6.62	307	3.35761e+06	3	3	0	3.65	1069	13392
Ammonium transporter 1-like protein	Q93Z11	15.57	8.2	522.3	2.1658e+06	3	3	2	12.62	309	29636
Sodium/calcium exchanger NCL	Q8L636	17.6	8.13	362.2	1.08968e+06	3	3	0	5.3	585	97
Syntaxin-132	Q8VZU2	9.45	3.94	348.1	3.77294e+06	5	5	2	16.12	304	1757
MD-2-related lipid recognition domain-containing protein	Q9SF20	9.45	3.94	348.1	3.77294e+06	5	5	2	16.12	304	1757
Synaptotagmin A	F4IFM6	22.8	3.94	348.1	3.77294e+06	5	5	2	16.12	304	1757
Oligopeptide transporter 3	O23482	6.85	6.84	324.9	1.56262e+07	2	2	1	3.39	737	12252
Aquaporin PIP2-2	P43287	12.81	6.53	385.1	8895868	3	3	0	6.32	285	10410
Chloride channel protein CLC-a	P92941	24.32	7.08	427.8	2.21916e+07	7	6	2	10.06	775	8751
Aquaporin PIP2-7	P93004	20.49	8.09	524.9	1.79036e+07	9	7	3	21.79	280	10887
ABC transporter B family member 2	Q8LPK2	9.42	7.27	344.6	8.0653e+06	7	7	0	4.32	1273	9501
Potassium transporter 13	Q8LPL8	4.73	3.71	375.9	7.89777e+06	3	3	0	3.27	855	10911
Putative ion channel POLLUX-like 1	Q8VZM7	56.99	7.56	425.1	5.60953e+07	21	18	5	18.94	813	11217
Potassium transporter 7	Q9FY75	7.21	6.94	427.2	4.5901e+06	2	2	1	2.8	858	10913
Calcium-transporting ATPase 8	Q9LF79	25.07	6.12	421.1	2.89926e+07	13	11	3	11.36	1074	9528
Novel plant SNARE 13	Q9LRP1	13.94	8.52	441.5	9.45664e+06	6	5	2	16.36	269	12438
Alpha-soluble NSF attachment protein 2	Q9SPE6	20.24	7.13	398.9	6.45649e+06	5	4	0	16.61	289	1659
Probable aquaporin PIP2-6	Q9ZV07	12.91	5.88	361.5	15471583	8	6	1	16.95	289	10411
Putative plant snare 13	F4J563	13.94	8.52	441.5	9.45664e+06	6	5	2	16.36	269	12438
Major facilitator superfamily protein	Q9FMT8	12.23	7.52	502.2	1.03428e+07	4	4	0	6.22	579	34242
Pyrophosphate-energized vacuolar membrane proton pump 1	P31414	43.88	10.4	613.3	5.72744e+07	17	14	4	16.75	770	5935
Aquaporin PIP1-2	Q06611	6.19	4.5	283.5	1.38651e+06	3	3	0	8.39	286	10656
ABC transporter G family member 15	Q8RWI9	5.55	5.48	382.9	836478	2	2	0	2.46	691	9572
Patellin-6	Q9SCU1	5.73	4.47	284.8	895590	2	2	0	5.13	409	12727
SecY protein transport family protein	Q8RWJ5	11.37	6.19	384.4	2.69446e+06	3	3	0	4.84	475	35964
Ras-related protein RABA5c	P28187	5.41	5.38	311.1	541010	2	2	0	9.81	214	15009
Ras-related protein RABF2b	Q9SN68	7.07	5.24	303.2	2.63111e+06	3	3	0	16.5	200	826
Ras-related protein RABD2c	Q9SEH3	8.13	7.04	309.4	1.07868e+06	2	2	0	11.88	202	15011
Ras-related protein RABB1c	P92963	17.19	6.05	477	2.07816e+06	4	4	1	24.64	211	15099
ADP-ribosylation factor A1F	Q6ID97	17.19	6.05	477	2.07816e+06	4	4	1	24.64	211	15099
