# Supplementary material for: Identification of MAMP-Responsive Plasma Membrane-Associated Proteins in Arabidopsis thaliana Following Challenge with Different LPS Chemotypes from Xanthomonas campestris
Source: Pathogens. 2020 Sep 25;9(10):787. doi: 10.3390/pathogens9100787 (PMC7650673; doi:10.3390/pathogens9100787)
Supplement: Supplementary file 1 [file pathogens-09-00787-s001.zip › Supplementary Tables_Hussan et al_2020.xlsx]

## Sheet: S1
Table S1: The candidate LPS-interacting PM associated proteins identified by LC/MS/MS after enrichment with LPS-immobilized polymyxin B affinity chromatography for the time study 0, 6, 12, 18 and 24 h, subsequent to A. thaliana treatment with the Xcc 8004 LPS chemotype. The proteins are arranged in functional categories.
Time studya (h)	Proteinb	Accession numberc	Byonic™ scored	|log probabilityg|
Perception and signaling
0	Putative GTP-binding protein ara-3	Q9FJF1	322.2	13.07
0	Carbohydrate-binding-like fold	Q9LZQ4	437	10.64
0, 6, 12, 24	General regulatory factor 10	F4I1C1	320.5	5.95
6	Probable LRR receptor-like serine/threonine-protein kinase At1g53430	C0LGG8	393.9	14.44
6	Probable leucine-rich repeat receptor-like serine/threonine-protein kinase At3g14840	C0LGN2	311.1	11.32
6	G-type lectin S-receptor-like serine/threonine-protein kinase At1g67520	O64793	333.2	4.69
6, 24	Phototropin-1	O48963	355.9	21.19
6	Putative leucine-rich repeat receptor-like protein kinase At2g19210	O65924	303.5	6.28
6, 24	L-type lectin-domain containing receptor kinase IV.1	O80939	304.7	8.23
6	G-type lectin S-receptor-like serine/threonine-protein kinase SD1-1	O81833	252.8	4.62
6	Protein phosphatase 2C 57	P49599	348.2	4.46
6	Probable inactive receptor kinase At5g10020	Q0WR59	301.4	4.02
6	Calcium-dependent protein kinase 9	Q38868	390	9.33
6, 24	Phospholipase D alpha 1	Q38882	633.2	33.4
6, 24	Calcium-dependent protein kinase 3	Q42479	476.8	8.96
6	Somatic embryogenesis receptor kinase 1	Q94AG2	251.8	2.01
6	Auxin transporter protein 1	Q96247	320.8	3.93
6	Probable receptor-like protein kinase At5g38990	Q9FID9	263.1	9.57
6	Proline-rich receptor-like protein kinase PERK1	Q9LV48	276	6.37
6, 24	Lectin-like protein	Q9LZF5	353.1	8.87
6, 24	Putative MO25-like protein At4g17270	Q9M0M4	444.1	5.92
6	Tetraspanin-3	Q9M1E7	332.4	9.51
6, 12	Probable inactive receptor kinase At3g02880	Q9M8T0	540.1	32.27
6	L-type lectin-domain containing receptor kinase VII.1	Q9S9U1	253	2.67
6	Leucine-rich repeat receptor-like serine/threonine/tyrosine-protein kinase SOBIR1	Q9SKB2	382.3	11.37
6	Non-specific phospholipase C3	Q9SRQ6	406	12.57
6	Plant intracellular Ras-group-related LRR protein 4	Q9SVW8	287.6	8.9
6	Phosphatidylinositol 4-kinase alpha 1	Q9SXA1	345.3	14.01
6, 18	Calcium-dependent protein kinase 21	Q9ZSA2	412.2	25.04
6	Phosphatidylinositol 3-and 4-kinase family protein	A0A1P8AWA3	345.3	14.01
6	Cysteine-rich receptor-like protein kinase 17	A0A1P8B8K3	452.7	9.15
6	Cysteine-rich receptor-like protein kinase 17	A0A1P8B8L9	452.7	9.15
6	GPI-anchored adhesin-like protein	A0A1P8BAU8	479.8	24.11
6	ENHANCED DISEASE RESISTANCE protein (DUF1336)	A0A1P8BH65	320.7	4.37
6	Low-density receptor-like protein	A8MS48	420.3	11.24
6	Leucine-rich repeat protein kinase family protein (fragment)	C0LGM1	146.3	2.48
6	Leucine-rich repeat transmembrane protein kinase	F4HRH4	393.9	14.44
6	Phytochrome-associated protein phosphatase type 2C	F4I1B4	506.7	9.3
6	Leucine-rich repeat protein kinase family protein	F4IJP7	303.5	3.59
6	Nucleotide-diphospho-sugar transferases superfamily protein	F4IVY1	305.9	8.1
6	Ephrin type-B receptor	F4JXY5	309.8	7.32
6	Ephrin type-B receptor	F4JXY6	309.8	7.32
6	Receptor like protein 54	F4KHA2	285.1	5.38
6	Low-density receptor-like protein	Q8H0X5	420.3	11.24
6	B-cell receptor-associated 31-like protein	Q93XZ7	372	19.5
6	GPI-anchored adhesin-like protein	Q9FF91	479.8	24.11
6	Signal peptidase I	Q9LW08	380.2	7.35
6	Phospholipase D	F4JNU6	472.4	33.87
6	Late embryogenesis abundant (LEA) hydroxyproline-rich glycoprotein family	Q9M386	478.8	19.16
6	Inactive LRR receptor-like serine/threonine-protein kinase BIR2	Q9LSI9	359.8	20.1
12	LysM domain-containing GPI-anchored protein 2	O23006	279.9	6.73
12	Fasciclin-like arabinogalactan protein 9	Q9ZWA8	335.9	8.48
18	Calcium-dependent protein kinase 15	O49717	269.4	8.46
18, 24	Membrane steroid-binding protein 2	Q9M2Z4	348.6	8.85
18, 24	Cysteine-rich RLK (RECEPTOR-like protein kinase) 10	A0A1P8B575	348.6	22.04
18, 24	Cysteine-rich RLK (RECEPTOR-like protein kinase) 10	A0A1P8B597	218	4.52
18	Putative BPI/LBP family protein At1g04970	Q9MAU5	230.5	6
18	Calcium-dependent protein kinase 15	A0A1P8B8Z1	269.4	8.46
18	GF14 protein phi chain	F4HWQ5	524.3	11.08
18	Calcium-dependent protein kinase 15	F4JKC7	269.4	8.46
18	Serine/threonine-protein kinase RIO1	Q9FHT0	186.4	2.34
18	Serine/threonine-protein kinase RIO1	Q9SK34	186.4	2.34
24	G-type lectin S-receptor-like serine/threonine-protein kinase SD1-13	Q9LPZ9	222.2	1.92
Defense and stress response
0,6,12, 24	Late embryogenesis abundant protein, group 2	O80576	417.8	27.26
0	Fatty acid amide hydrolase	Q7XJJ7	321.1	2.9
0	Heat shock protein 70 (Hsp 70) family protein	A0A1P8BF32	536.8	7.69
6	Cytochrome P450 83B1	O65782	472.7	10.79
6	Remorin	O80837	754.8	52.35
6	Dehydrin COR47	P31168	499.6	8.77
6	Dehydrin ERD10	P42759	588.2	14.19
6, 12, 24	Dehydrin ERD14	P42763	606.4	46.41
6	Protein BONZAI 2	Q5S1W2	374.7	14.19
6	Disease resistance protein RPP8	Q8W4J9	249.1	4.78
6	MLP-like protein 423	Q93VR4	354	13.07
6	Cellulose synthase A catalytic subunit 3 [UDP-forming]	Q941L0	253.6	8.25
6, 24	Hypersensitive-induced response protein 4	Q9FHM7	538.8	36.82
6	Disease resistance RPP8-like protein 3	Q9FJB5	386.3	4.13
6	Callose synthase 12	Q9ZT82	348.3	23.91
6	Jacalin-related lectin 5	Q9ZU23	311.5	6.08
6	Aluminum induced protein with YGL and LRDR motifs	A0A1P8B9Q2	260.6	4.82
6	Remorin family protein	A0A1P8BFC2	303.2	12.15
6	Dehydrin family protein	F4HST2	588.2	14.19
6	Aluminum induced protein with YGL and LRDR motifs	F4JZM6	260.6	4.82
6	Remorin family protein	F4KEA0	303.2	12.15
6	Aluminum induced protein with YGL and LRDR motifs	Q94BR2	260.6	4.82
6	Remorin family protein	Q9FFA5	303.2	12.15
6	Binding partner of ACD11 1	Q9LFD5	377.2	6.95
6	Cold-regulated 413 plasma membrane protein 1	Q9XIM7	364.6	6.96
6	Callose synthase 10	Q9SJM0	407.8	37.65
24	Heat shock protein 70 (Hsp 70) family protein	F4K007	448.4	27.48
24	AT0ZI1 protein	Q38842	408.2	6.1
Membrane trafficking and transport
0	Ras-related protein RABE1c	P28186	322.3	13.07
0	Ras-related protein RABA1f	Q9FJH0	448.3	5.6
0	Ras-related protein RABE1e	Q9SF91	322.3	13.07
0	Synaptotagmin A	F4IFM6	346.5	22.8
0	Synaptotagmin A	F4IFM7	346.5	22.8
6, 24	Ras-related protein RABG3a	Q948K8	373.6	10.27
6	Ras-related protein RABC1	O23657	426.9	15.71
6	Proton pump-interactor 1	O23144	464.2	17.44
6	Oligopeptide transporter 3	O23482	324.9	6.85
6	Heavy metal-associated isoprenylated plant protein 25	O49613	326.7	4.37
6, 24	V-type proton ATPase subunit G1	O82628	514.5	21.13
6	ATPase 3	P20431	364.1	18.8
6	Sugar transport protein 1	P23586	369.5	11.7
6	Aquaporin PIP2-3	P30302	342	4.68
6	Aquaporin PIP2-2	P43287	385.1	12.81
6, 12, 24	Chloride channel protein CLC-a	P92941	427.8	24.32
6, 24	Aquaporin PIP2-7	P93004	524.9	20.49
6	Phospholipid-transporting ATPase 1	P98204	307.6	5.25
6	Aquaporin PIP1-3	Q08733	303.5	6.91
6	Vesicle-associated protein 4-1	Q1ECE0	506.6	8.61
6, 24	Patellin-3	Q56Z59	406.1	24.83
6	Sodium/calcium exchanger NCL	Q8L636	537.2	27.71
6	D-xylose-proton symporter-like 1	Q8L6Z8	377.4	7.02
6	ABC transporter C family member 8	Q8LGU1	407.5	12.53
6	ABC transporter B family member 2	Q8LPK2	344.6	9.42
6	Potassium transporter 13	Q8LPL8	375.9	4.73
6	Putative ion channel POLLUX-like 1	Q8VZM7	425.1	56.99
6	Syntaxin-132	Q8VZU2	377.4	22.87
6, 24	Sugar transporter ERD6-like 4	Q93YP9	590.5	25.07
6, 24	Exocyst complex component SEC6	Q94AI6	370.9	7.59
6	Sugar transport protein 13	Q94AZ2	589	10.27
6	Potassium transporter 7	Q9FY75	427.2	7.21
6, 24	Calcium-transporting ATPase 8	Q9LF79	421.1	25.07
6	V-type proton ATPase subunit d2	Q9LHA4	592	18.01
6	Novel plant SNARE 13	Q9LRP1	441.5	13.94
6, 24	ATPase 11	Q9LV11	541.4	44.66
6	Protein NRT1/ PTR FAMILY 8.1	Q9M390	358.4	11.32
6	Alpha-soluble NSF attachment protein 2	Q9SPE6	398.9	20.24
6	Calcium-transporting ATPase 10	Q9SZR1	504.4	23.02
6, 24	Vesicle-associated membrane protein 721	Q9ZTW3	493.6	18.95
6, 24	Probable aquaporin PIP2-6	Q9ZV07	459.1	11.42
6	Vesicle-associated membrane protein 713	A0A1P8BEB3	384.5	21.39
6	Ion channel POLLUX-like protein, putative (DUF1012)	A0A1P8BF77	425.1	56.99
6	Syntaxin of plants 51	A8MRW0	373.3	9.29
6	Cytochrome-c oxidase/ electron carrier	A8MSE0	308.4	3.7
6	63 kDa inner membrane family protein	F4IJM1	356.3	16.42
6	Alpha-soluble NSF attachment protein 2	F4IZC8	398.9	20.24
6	Putative plant snare 13	F4J563	441.5	13.94
6	ABC transporter A family protein	Q9FJB9	376.7	6.84
6	Major facilitator superfamily protein	Q9FMT8	502.2	12.23
6	Major facilitator superfamily protein	Q9SW40	307.9	4.07
6	CBS domain-containing protein CBSCBSPB3	Q9LF97	390.5	17.34
12, 24	Pyrophosphate-energized vacuolar membrane proton pump 1	P31414	419.6	36.37
12	Aquaporin PIP1-2	Q06611	283.5	6.19
12	V-type proton ATPase subunit E1	Q39258	312.6	11.79
12	NADH-ubiquinone dehydrogenase	B9DFQ9	434.4	12.8
24	ABC transporter G family member 15	Q8RWI9	382.9	5.55
24	Patellin-6	Q9SCU1	284.8	5.73
24	Chloride channel A	F4KIT3	335.3	7.3
24	SecY protein transport family protein	Q8RWJ5	384.4	11.37
24	Ammonium transporter 1-like protein	Q93Z11	436.8	12.55
Structure
0, 12	Tubulin beta-9 chain	P29517	388.6	14.81
6, 18	Tubulin alpha-5 chain	B9DHQ0	545.8	24.31
6, 24	Actin-7	P53492	350.3	8.93
6, 24	Annexin D2	Q9XEE2	382	14.75
6, 18	Tubulin alpha-3 chain	Q56WH1	545.8	24.31
6, 24	Tubulin beta-2 chain	Q56YW9	329	7.13
6, 24	Annexin	F4KGH1	382	14.75
12, 18, 24	Probable elongation factor 1-gamma 1	O04487	338.6	7.09
18	Tubulin beta-5 chain	P29513	359.2	35.18
18	Tubulin alpha chain	B9DFF8	355.1	7.33
24	Actin-1	P0CJ46	309.5	10.78
24	Actin-3	P0CJ47	309.5	10.78
24	Actin-2	Q96292	391.8	44.77
24	Actin-8	Q96293	391.8	44.77
24	Tubulin beta-3 chain	Q9ASR0	485.6	40.16
24	Actin 2	F4J8V9	391.8	44.77
Metabolic process
0, 6	Nitrilase 1	P32961	518.1	8.21
6	Cytochrome P450 76C2	O64637	308.2	6.79
6	Nitrilase 2	P32962	415.9	9.53
6	Nitrilase 3	P46010	516.6	9.15
6	Cytochrome P450 71B11	P58049	415.1	11.6
6	Cytochrome P450 89A2	Q42602	337.7	5.92
6	DEAD-box ATP-dependent RNA helicase 11	Q8LA13	354.3	6.55
6	Glycerophosphodiester phosphodiesterase GDPDL4	Q9FJ62	328.9	5.98
6	Cytochrome P450 71B34	Q9LIP6	471.3	18.81
6	Cytochrome P450 72A15	Q9LUC5	537.4	11.35
6, 24	Cytochrome P450 71B28	Q9SAE3	326.3	3.72
6	Cytochrome P450 71A22	Q9STL1	346.6	6.17
6	Long chain acyl-CoA synthetase 4	Q9T0A0	351.1	6.05
6	Cytochrome P450, family 72, subfamily A, polypeptide 15	A0A1I9LLM3	537.4	11.35
6	Cytochrome P450, family 71, subfamily B, polypeptide 26	A0A1I9LRI3	377.8	13.31
6	E3 ubiquitin-protein ligase	A0A1P8AW92	462	5.19
6	Ergosterol biosynthesis ERG4/ERG24 family	A8MS34	338.4	7.91
6, 12, 24	Triacylglycerol lipase-like 1	F4HRB4	481	19.01
6	3-oxo-5-alpha-steroid 4-dehydrogenase (DUF1295)	F4HRY1	358.9	16.45
6	Adenine nucleotide alpha hydrolases-like superfamily protein	Q94II5	320.6	6.64
6	Lactoylglutathione lyase GLX1	O65398	305.5	11.59
6	E3 ubiquitin-protein ligase	Q9C803	462	5.19
12, 24	Triacylglycerol lipase-like 1	A0A1P8AVY3	312.6	6.78
24	6-phosphofructo-2-kinase/fructose-2,6-bisphosphatase	Q9MB58	336.1	6.26
24	Formate--tetrahydrofolate ligase	Q9SPK5	398.3	35.49
24	UDP-glucose pyrophosphorylase 2	A0A1P8BC93	363.2	12.55
24	UDP-glucose pyrophosphorylase 2	A0A1P8BC98	363.2	12.55
24	Adenine phosphoribosyl transferase 1	F4HSX1	480.5	12.99
Unknown
24	Transmembrane protein	O80774	384.4	11.37
6	Transmembrane protein	Q6NLB6	539.6	11.85
a the time point at which the protein was identified following LC/MS/MS identification.
b the protein identified by LC/MS/MS.
c the accession number of protein.
d the Byonic™ score which is used for confident identifications. A score of 300 and greater is considered significant [60, 61].
e the log base 10 of the protein p-value of the PSMs. A log p-value greater or equal to one is considered significant.

## Sheet: S2
Table S2: The candidate LPS-interacting PM-associated proteins identified by LC/MS/MS after enrichment with LPS-immobilized polymyxin B affinity chromatography for the time study 0, 6, 12, 18 and 24 h subsequent to A. thaliana treatment with the Xcc 8530 LPS chemotype. The proteins are arranged in functional categories and the table heading descriptions are as for those described in Table S1.
Time study (h)	Protein	Accession number	Byonic™ score	|log probability|
Perception and signalling
0, 12 , 18, 24	Phospholipase D alpha 1	Q38882	446.4	11.32
0, 18, 24	Calcium-dependent protein kinase 3	Q42479	478.5	10.05
0, 12, 18	Putative MO25-like protein At4g17270	Q9M0M4	430.8	6.56
0, 6, 12, 24	Membrane steroid-binding protein 2	Q9M2Z4	421.5	11.85
0, 24	Putative BPI/LBP family protein At1g04970	Q9MAU5	405.7	5.43
0, 18, 24	General regulatory factor 10	F4I1C1	461.9	18.46
0, 12, 18	Phospholipase D	F4JNU6	453.7	20.9
0, 12, 18, 24	Leucine-rich repeat (LRR) family protein	F4K217	385.9	11.42
0, 24	GPI-anchored adhesin-like protein	Q9FF91	344.2	9.53
12, 18	Carbohydrate-binding-like fold	Q9LZQ4	318.2	7.29
12	Probable LRR receptor-like serine/threonine-protein kinase At1g06840	C0LGD7	213.5	5.99
12, 24	Probable LRR receptor-like serine/threonine-protein kinase At1g53430	C0LGG8	292.4	8.53
12	Calcium-dependent protein kinase 15	O49717	302.3	7.22
12, 24	L-type lectin-domain containing receptor kinase IV.1	O80939	437.6	9.13
12,18	Pyrophosphate-energized vacuolar membrane proton pump 1	P31414	543.1	29.1
12	Fasciclin-like arabinogalactan protein 1	Q9FM65	358.4	8.73
12, 18, 24	Probable inactive receptor kinase At3g02880	Q9M8T0	325.5	22.18
12	Calcium-dependent protein kinase 21	Q9ZSA2	302.3	7.22
12	EMS-MUTAGENIZED BRI1 SUPPRESSOR 1	A0A1P8AVX3	335.3	25.14
12	Calcium-dependent protein kinase 15	A0A1P8B8Z1	302.3	7.22
12, 24	Low-density receptor-like protein	A8MS48	452.6	10.87
12	Leucine-rich repeat transmembrane protein kinase	F4HRH4	190.4	2.76
12, 24	GF14 protein phi chain	F4HWQ5	570.3	21.91
12	Calcium-dependent protein kinase 15	F4JKC7	302.3	7.22
12	G-box regulating factor 6	F4KGV5	527.8	12.37
12	G-box regulating factor 6	F4KGV2	527.8	12.37
12,18, 24	Cysteine-rich RLK (RECEPTOR-like protein kinase) 10	A0A1P8B575	357.2	16.89
12, 18, 24	Cysteine-rich RLK (RECEPTOR-like protein kinase) 10	A0A1P8B597	357.2	16.89
12, 24	Low-density receptor-like protein	Q8H0X5	452.6	10.87
18, 24	Probable leucine-rich repeat receptor-like serine/threonine-protein kinase At3g14840	C0LGN2	326.8	8.88
18, 24	Receptor-like protein 51	Q9SN38	316.9	5.61
18	UPF0496 protein At3g28310/At3g28320	Q6E240	353.2	11.88
18	Leucine-rich repeat (LRR) family protein	A0A1P8AWX3	308.6	5.8
18	Leucine-rich repeat (LRR) family protein	F4HR88	308.6	5.8
18, 24	Late embryogenesis abundant (LEA) hydroxyproline-rich glycoprotein family	Q9M386	428.2	16.36
24	Receptor like protein 54	F4KHA2	296.6	3.88
24	Phototropin-1	O48963	370.3	8.5
24	Phosphatidylinositol 4-kinase alpha 1	Q9SXA1	382.1	5.59
24	Kinase-like protein	A0A1P8AVN7	307.2	4.47
24	GPI-anchored adhesin-like protein	A0A1P8BAU8	357.9	20.83
24	Kinase-like protein	F4HQ25	307.2	4.47
24	Protein kinase superfamily protein	F4I7B6	308.1	4.8
24	Nucleotide-diphospho-sugar transferases superfamily protein	F4IVY1	342.4	5.15
24	Protein kinase superfamily protein	F4J0Y1	314.8	4.16
24	PTI1-like tyrosine-protein kinase 2	O49339	318.3	5.84
24	ATMRK1	O22100	314.8	4.16
24	B-cell receptor-associated 31-like protein	Q93XZ7	349.2	14.55
24	leaf rust 10 disease-resistance locus receptor-like protein kinase-like 2.7	Q9FZI4	307.2	4.47
Defense and stress response
0	Jacalin-related lectin 5	Q9ZU23	351.9	12.11
6, 12, 24	Heat shock protein 70 (Hsp 70) family protein	A0A1P8BF32	448.4	27.48
6	Heat shock protein 70 (Hsp 70) family protein	F4K007	448.4	27.48
6, 24	Late embryogenesis abundant protein, group 2	O80576	658.3	49.07
12, 18, 24	Cytochrome P450 83B1	O65782	429	6.32
12, 18	Probable disease resistance RPP8-like protein 4	Q9FJK8	355.4	5.95
12, 24	Aluminum induced protein with YGL and LRDR motifs	Q9FG81	405	11.53
18	Protein ILITYHIA	F4I893	444.3	41.82
18, 24	Remorin	O80837	660.4	30.64
18, 24	Dehydrin ERD14	P42763	334.5	16.49
18	BTB/POZ domain-containing protein SR1IP1	Q66GP0	346.2	16.69
18, 24	MLP-like protein 423	Q93VR4	402.3	12.22
18	Probable glutathione peroxidase 5	Q9LYB4	9.98	326.9
18	Callose synthase 12	Q9ZT82	306.6	15.33
18	Remorin family protein	A0A1P8BFC2	300.3	7.3
18	Remorin family protein	F4KEA0	300.3	7.3
18	NAD(P)-binding Rossmann-fold superfamily protein	A0A1I9LNT2	333.7	15.87
18	NAD(P)-binding Rossmann-fold superfamily protein	F4JE70	333.7	15.87
18	Remorin family protein	Q9FFA5	300.3	7.3
24	Protein BONZAI 2	Q5S1W2	362.7	10.37
24	Hypersensitive-induced response protein 4	Q9FHM7	497.9	22.31
24	Aluminium induced protein with YGL and LRDR motifs	A0A1P8B9Q2	405	11.53
24	Aluminium induced protein with YGL and LRDR motifs	F4JZM6	405	11.53
24	Aluminum induced protein with YGL and LRDR motifs	Q94BR2	405	11.53
Membrane trafficking and transport
0	Clathrin light chain 3	F4J5M9	310.6	8.13
0, 12, 18, 24	Chloride channel protein CLC-a	P92941	429.2	20.99
0, 18	Clathrin heavy chain 2	Q0WLB5	373.9	28.77
0	ABC transporter G family member 15	Q8RWI9	348.8	5.73
0	Sugar transporter ERD6-like 4	Q93YP9	637	17.96
0	Patellin-4	Q94C59	343	14.72
0, 24	Adenine nucleotide transporter 1	A0A1P8B4I5	452.8	18.05
0, 12, 18 , 24	Chloride channel A	F4KIT3	429.2	20.99
0	Transmembrane protein, putative (DUF2358)	Q8L604	371	9.51
0	Ras-related protein RABG3b	O04157	404.9	17.58
0	ATPase	Q949M9	326	5.95
0,6	Nuclear transport factor 2 (NTF2) family protein	Q9FMC7	336.5	5.87
6	Calcium-dependent lipid-binding (CaLB domain) family protein	A0A1P8APH4	348.8	6.26
6, 12	Synaptotagmin A	F4IFM6	478.3	45.39
6, 12	Synaptotagmin A	F4IFM7	478.3	45.39
6, 12, 24	ATPase, V1 complex, subunit B protein	F4JTQ0	510.6	43.88
6	Plasma-membrane associated cation-binding protein 1	F4JUT9	331.6	11.29
12	Ras-related protein RABG1	Q948K6	453.8	5.65
12	Ras-related protein RABA5b	Q9SRS5	389.8	6.84
12, 24	Ras-related protein RABG3a	Q948K8	464.8	10.97
12, 18 , 24	V-type proton ATPase subunit G1	O82628	674.8	42.2
12, 18, 24	Aquaporin PIP2-7	P93004	506.5	10.58
12, 24	Patellin-3	Q56Z59	339.5	6.78
12, 24	ATPase 11	Q9LV11	393.3	12.14
12, 18, 24	Calcium-transporting ATPase 10	Q9SZR1	415.1	15.34
12, 24	SecY protein transport family protein	Q8RWJ5	343.5	11.64
12, 24	Major facilitator superfamily protein	Q9FMT8	347	6.51
12, 24	Probable aquaporin PIP2-6	Q9ZV07	396.5	5.72
12, 24	ABC-2 type transporter family protein	A0A1P8BAZ0	372.5	5.77
12	Ammonium transporter 1-like protein	Q93Z11	369.8	14.29
18	Oligopeptide transporter 3	O23482	463.9	15.51
18, 24	Sodium/calcium exchanger NCL	Q8L636	545.4	20.51
18	ABC transporter B family member 2	Q8LPK2	320.2	14.66
18	AP-2 complex subunit alpha-2	Q8LPK4	305.1	10.6
18	AP-2 complex subunit alpha-1	Q8LPL6	305.1	10.6
18	Potassium transporter 13	Q8LPL8	324.5	7.79
18	ABC transporter B family member 6	Q8LPT1	320.6	17.36
18, 24	Syntaxin-132	Q8VZU2	314.6	6.68
18	ABC transporter B family member 20	Q9M3B9	320.6	17.36
18	Patellin-6	Q9SCU1	322	6.37
18	Potassium transporter	A0A1P8B960	324.5	7.79
18, 24	Plasma membrane intrinsic protein 1B	A8MRW1	409.7	11.24
18, 24	Syntaxin of plants 132	F4K9K2	351.7	13.91
18	SecY protein transport family protein	O80774	344.6	10.47
18, 24	Major facilitator superfamily protein	Q6NLR2	337.1	6.85
18	Major facilitator superfamily protein	Q9C5R0	337.1	6.85
24	Ras-related protein RABA1e	O49513	305.7	7.25
24	Ras-related protein RABC2a	O49841	339.9	11.2
24	Ras-related protein RABA5d	Q9SIP0	327.3	5.33
24	Ras-related protein RABC1	O23657	378.6	11.64
24	Ras-related protein RABE1c	P28186	343.7	11.53
24	Clathrin light chain 2	O04209	313.9	10.67
24	Vacuolar-sorting receptor 3	O80977	524.1	17.32
24	Aquaporin PIP2-2	P43287	377.3	13.8
24	Aquaporin PIP1-2	Q06611	321.8	5.34
24	ABC transporter B family member 27	Q0WML0	353	5.47
24	ABC transporter G family member 11	Q8RXN0	320.1	9.38
24	Putative ion channel POLLUX-like 1	Q8VZM7	432.3	22.4
24	Potassium transporter 7	Q9FY75	308.7	6.16
24	Calcium-transporting ATPase 8	Q9LF79	385.2	9.43
24	Novel plant SNARE 13	Q9LRP1	471.7	11.23
24	Clathrin light chain 1	Q9SKU1	305.2	7.56
24	Alpha-soluble NSF attachment protein 2	Q9SPE6	478.6	20.41
24	ABC transporter G family member 7	Q9ZU35	554.7	7.07
24	ABC-2 type transporter family protein	A0A1P8B1W8	554.7	7.07
24	ABC-2 type transporter family protein	A0A1P8B1X3	554.7	7.07
24	ABC-2 type transporter family protein	A0NAA8	554.7	7.07
24	Major facilitator superfamily protein	A8MR14	309.2	6.19
24	Plasma membrane intrinsic protein 1B	B9DFR9	321.8	5.34
24	Alpha-soluble NSF attachment protein 2	F4IZC8	478.6	20.41
24	Putative plant snare 13	F4J563	471.7	11.23
24	SNARE-like superfamily protein	F4KDI1	246.6	3.61
24	MD-2-related lipid recognition domain-containing protein	Q9SF20	356.2	5.87
Structure
0, 12 , 18, 24	Annexin D2	Q9XEE2	427.7	22.55
0, 12, 24	Annexin	F4KGH1	397.1	27.38
6, 18, 24	Tubulin beta-5 chain	P29513	402.5	27.85
6	Tubulin alpha chain	B9DFF8	499.4	14.91
12,24	Tubulin beta-2 chain	Q56YW9	322.4	6.31
12	Tubulin beta-3 chain	Q9ASR0	322.4	6.31
18,24	Tubulin alpha-5 chain	B9DHQ0	533.4	13.75
18,24	Probable elongation factor 1-gamma 1	O04487	548.3	9.81
18	Tubulin alpha-3 chain	Q56WH1	533.4	13.75
24	Actin-7	P53492	421.8	25.92
24	Actin-2	Q96292	385.4	9.47
24	Actin-8	Q96293	385.4	9.47
24	Actin 2	F4J8V9	385.4	9.47
Metabolic process
0, 24	Adenine nucleotide alpha hydrolases-like superfamily protein (hydrolase )	Q9M328	455.9	17.09
0	UDP-glucose pyrophosphorylase 2	F4KGY8	359.7	6.3
12, 24	Nitrilase 1	P32961	522	9.74
12, 18, 24	Cytochrome P450 71B28	Q9SAE3	562.2	11.43
12	Probable fructokinase-1	Q9SID0	300.1	10.66
12, 18, 24	Cytochrome P450 71A22	Q9STL1	345.5	10.54
12	Adenine phosphoribosyl transferase 1	F4HSX1	344.9	7.17
12	Endoglucanase 25	Q38890	426	7.63
18, 24	Cytochrome P450 71B34	Q9LIP6	312.2	8.95
18,24	Formate--tetrahydrofolate ligase	Q9SPK5	366	45.05
18, 24	Triacylglycerol lipase-like 1	A0A1P8AVY3	546.3	18.41
18, 24	E3 ubiquitin-protein ligase RNF170-like protein (DUF 1232)	A0A1P8AWL5	341.2	7.76
18, 24	Triacylglycerol lipase-like 1	F4HRB4	546.3	18.41
18, 24	E3 ubiquitin-protein ligase RNF170-like protein (DUF 1232)	Q93WJ5	341.2	7.76
18	Cytochrome P450, family 94, subfamily D, polypeptide 2	Q9LXX7	348.7	6.92
24	NAD(P)-binding Rossmann-fold superfamily protein	Q9SZB3	408	7.27
24	NAD(P)-binding Rossmann-fold superfamily protein	F4JIW8	408	7.27
24	Cytochrome P450 71B2	O65788	302.3	4.67
24	Phosphoglucomutase/phosphomannomutase family protein	F4I6W4	528.7	24.49
24	Cytochrome P450 72A15	Q9LUC5	423.2	7.27
24	Ascorbate peroxidase 1	F4HU93	550.6	8.73
24	E3 ubiquitin-protein ligase RNF170-like protein (DUF 1232)	F4I1E4	326.5	4.14
24	Cytochrome P450 - like protein	O49652	461.5	24.86
24	E3 ubiquitin-protein ligase RNF170-like protein (DUF 1232)	Q0WWX8	326.5	4.14
24	Adenine nucleotide alpha hydrolases-like superfamily protein	Q94II5	329.9	8.65
24	Adenine nucleotide alpha hydrolases-like superfamily protein	Q9SIJ8	329.9	8.65

## Sheet: S3
Table S3: The PM proteins that interacted with the polymyxin B resin (no LPS immobilized) used for affinity chromatography and identified by LC/MS/MS. These were considered as the control and thus not as LPS-interacting proteins. The table heading descriptions are as for those described in Table S1.
Protein	Accession number	ByonicTM score	|Log probability|
Photosystem II CP43 reaction center protein	P56778	571.8	8.34
Photosystem II CP47 reaction center protein	P56777	554.1	7.7
ABC transporter G family member 36	Q9XIE2	413.2	7.08
CSC1-like protein ERD4	Q9C8G5	530.8	8.52
Rubisco activase	F4IVZ7	667.8	10.37
Cytochrome f	P56771	573.6	8.2
ATPase 1	P20649	514.3	8.2
Mediator of RNA polymerase II transcription subunit 37a	Q9LKR3	624.8	9.71
Hexokinase-1	Q42525	553.1	8.38
V-type proton ATPase catalytic subunit A	O23654	443.9	6.48
Thylakoid rhodanese-like protein	A0A1P8B8J7	637	8.97
Glycerophosphodiester phosphodiesterase GDPDL1	Q7Y208	511.5	7.44
Ribulose bisphosphate carboxylase large chain	O03042	430.5	8.24
Jacalin-related lectin 23	O80948	444.7	7.58
Jacalin-related lectin 23	A0A1P8AXC4	444.7	7.58
Dolichyl-diphosphooligosaccharide--protein glycosyltransferase 48 kDa subunit	Q944K2	444.3	7.4
Clathrin heavy chain 1	Q0WNJ6	413.4	8.12
Photosystem I P700 chlorophyll a apoprotein A2	P56767	546.7	8.38
ATP synthase beta chain (Subunit II)	Q42139	487.5	7.94
Patellin-1 OS=Arabidopsis thaliana	Q56WK6	475.8	6.77
5-methyltetrahydropteroyltriglutamate--homocysteine methyltransferase 1	O50008	538	8.42
V-type proton ATPase subunit a3	Q8W4S4	481	7.97
(S)-2-hydroxy-acid oxidase GLO1	Q9LRR9	456.7	7.29
Aldolase-type TIM barrel family protein	A8MS37	456.7	7.29
Aldolase-type TIM barrel family protein	Q2V3V9	456.7	7.29
Aldolase-type TIM barrel family protein	B3H4B8	456.7	7.29
60S ribosomal protein L4-2	P49691	401.1	7.12
Ribosomal protein L4/L1 family	F4KDU5	401.1	7.12
Elongation factor 2	Q9ASR1	314.3	38.37
Synaptotagmin-1	Q9SKR2	427	38.35
60S ribosomal protein L7-2	P60040	431.8	38.24
V-type proton ATPase subunit C	Q9SDS7	518.5	38.16
Rieske (2Fe-2S) domain-containing protein	Q9C9I7	412.7	37.83
Dolichyl-diphosphooligosaccharide--protein glycosyltransferase subunit 2	Q93Z16	462.5	37.54
Ribophorin II (RPN2) family protein	F4JIM7	462.5	37.54
Outer membrane OMP85 family protein	Q9FFG3	450.3	37.13
V-type proton ATPase subunit B1	P11574	492.3	37.05
V-type proton ATPase subunit B3	Q8W4E2	492.3	37.05
Probable mediator of RNA polymerase II transcription subunit 37e	P22953	436.2	36.98
Transketolase OS=Arabidopsis thaliana	F4JBY2	434	36.58
Eukaryotic translation initiation factor 3 subunit A	Q9LD55	419	36.56
Glyceraldehyde-3-phosphate dehydrogenase C2	F4HQT1	426.7	36.2
40S ribosomal protein S3-1	Q9SIP7	539.4	36.18
GDSL esterase/lipase ESM1	Q9LJG3	467.3	35.44
Jacalin-related lectin 35	O04309	421.3	34.63
Mannose-binding lectin superfamily protein	A0A1I9LQM9	421.3	34.63
40S ribosomal protein Sa-1	Q08682	534.4	34.57
40S ribosomal protein SA	B9DG17	534.4	34.57
Aquaporin PIP2-1	P43286	411.2	34.34
Myrosinase-binding protein 1	Q9SAV0	534.2	34.21
Tubulin beta-4 chain	P24636	447.4	34.19
60S acidic ribosomal protein P0-2	Q42112	523.7	34.05
60S acidic ribosomal protein P0	A8MQR4	523.7	34.05
Protein ROOT HAIR DEFECTIVE 3	P93042	366.4	33.77
Outer membrane OMP85 family protein	Q9SRL6	373.2	33.45
Catalytics OS=Arabidopsis thaliana	F4JXW9	432.4	33.06
40S ribosomal protein S6-2	P51430	369.3	31.72
Expressed protein OS=Arabidopsis thaliana	O80858	565.9	31.2
60S ribosomal protein L6-2	Q9C9C6	475.4	30.97
60S ribosomal protein L6-3	Q9C9C5	475.4	30.97
Malate dehydrogenase 2	Q9ZP05	513.6	30.37
Malate dehydrogenase	F4KDZ4	513.6	30.37
Annexin D1	Q9SYT0	437	30.24
40S ribosomal protein S14-2	Q9CAX6	445.7	30.16
Catalase-3	Q42547	403.3	29.82
Catalase 3	B9DG18	403.3	29.82
Tubulin alpha-4 chain	Q0WV25	475.2	29.44
Tubulin alpha-2 chain	B9DGT7	475.2	29.44
Tubulin alpha-6 chain	P29511	475.2	29.44
Phospholipase D delta	Q9C5Y0	410.1	28.94
Adenosylhomocysteinase 1	O23255	319.9	28.93
Delta-1-pyrroline-5-carboxylate synthase A	P54887	429.9	28.86
Delta-1-pyrroline-5-carboxylate synthase	F4IFZ9	429.9	28.86
Delta1-pyrroline-5-carboxylate synthase 1	B9DFG0	429.9	28.86
30S ribosomal protein S3	P56798	391	28.61
Probable elongation factor 1-gamma 2	Q9FVT2	370.8	28.33
Dynamin-2B	Q9LQ55	287.1	28.21
Cysteine synthase 1	P47998	581.7	28.13
Hypersensitive-induced response protein 2	Q9CAR7	388.1	27.84
Coatomer subunit alpha-2	Q9SJT9	408.2	27.58
Glutathione S-transferase F2	P46422	417	27.51
40S ribosomal protein S4-1	Q93VH9	436.3	27.4
40S ribosomal protein S4-2	P49204	436.3	27.4
40S ribosomal protein S4	F4K5C7	436.3	27.4
Glycerophosphodiester phosphodiesterase GDPDL3	Q9SZ11	346.3	27.09
COP1-interactive protein 1	F4JZY1	337.7	27.01
MAR-binding filament-like protein 1	Q9LW85	439.4	26.61
Calnexin homolog 1 OS=Arabidopsis thaliana	P29402	383.5	26.57
Eukaryotic initiation factor 4A-1	P41376	421.3	26.36
NADH dehydrogenase [ubiquinone] iron-sulfur protein 2	P93306	511	25.98
Expressed protein	O80503	458.1	25.58
Cytochrome b559 subunit alpha	P56779	538.7	25.42
Patched family protein	F4JTN1	438	25.1
Patched family protein	F4JTN0	438	25.1
Nicalin	Q9M292	415.2	24.85
Protein disulfide isomerase-like 1-1	Q9XI01	366.1	24.79
Protein disulfide-isomerase	F4HZN9	366.1	24.79
60S ribosomal protein L23	P49690	361.1	24.12
Photosystem II D2 protein	P56761	367.8	24.07
60S ribosomal protein L5-1	Q8LBI1	397.4	23.7
60S ribosomal protein L11-2	P42794	349.1	23.35
60S ribosomal protein L11-1	P42795	349.1	23.35
Beta-D-glucopyranosyl abscisate beta-glucosidase	Q9SE50	569.8	23.34
Leucine-rich repeat (LRR) family protein	Q9LT39	461.7	23.21
F15H11.2 protein	Q9S791	422	23.18
Ras-related protein RABH1b	O80501	522.4	22.92
MALE GAMETOPHYTE DEFECTIVE 1	F4III4	417.9	22.91
Cytochrome P450 83A1 OS=Arabidopsis thaliana	P48421	321.5	22.86
ABC transporter C family member 14	Q9LZJ5	387.5	22.56
Carotenoid 9,10(9',10')-cleavage dioxygenase 1	O65572	423.6	22.48
40S ribosomal protein S18	P34788	598.6	22.31
Histone H4	P59259	335	22.29
60S ribosomal protein L27-3	P51419	424.7	22.05
Plasma membrane-associated cation-binding protein 1	Q96262	340.9	21.89
Inactive GDSL esterase/lipase-like protein 23	Q8W4H8	490.2	21.89
Syntaxin-71	Q9SF29	403.2	21.87
60S ribosomal protein L9-1	P49209	397.6	21.66
Very-long-chain 3-oxoacyl-CoA reductase 1	Q8L9C4	364.5	21.63
Patellin-2	Q56ZI2	372.1	21.53
PATELLIN 2	A0A1P8ANK1	372.1	21.53
V-type proton ATPase subunit D	Q9XGM1	337.1	21.47
Rhodanese/Cell cycle control phosphatase superfamily protein	F4J9G2	326	21.45
ABC transporter B family member 28	Q8LPQ6	355.4	21.44
Non-intrinsic ABC protein 8	F4JSM3	355.4	21.44
Adenylate kinase 4	O82514	539.2	21.38
NADH dehydrogenase [ubiquinone] 1 alpha subcomplex subunit 13-B	O49313	504.1	21.2
Ribulose bisphosphate carboxylase small chain	B3H5S2	464.7	21.04
Ribulose bisphosphate carboxylase small chain	F4KA76	464.7	21.04
Probable protein phosphatase 2C 9	Q9LME4	403.4	20.62
60S ribosomal protein L3-1	P17094	452.1	20.61
Photosystem I subunit l	A0A1P8B6D0	358.8	20.54
ABC transporter B family member 19	Q9LJX0	327.6	20.53
Heat shock protein 90-2	P55737	346.8	20.53
Basic transcription factor 3	Q9SMW7	337.8	20.43
60S ribosomal protein L18-2	P42791	459.1	20.32
40S ribosomal protein S2-2	Q93VB8	517.5	20.29
40S ribosomal protein S2-3	P49688	517.5	20.29
ABC transporter C family member 1	Q9C8G9	348.8	20.09
Ras-related protein RABE1d	Q9LZD4	412.3	19.99
Photosystem II protein D1	P83755	321.8	19.98
Nucleolin 1	Q9FVQ1	313.9	19.86
60S ribosomal protein L8-3	Q42064	398	19.59
Cytochrome P450, family 706, subfamily A, polypeptide 1	F4JLY4	398	19.55
Elongation factor 1-alpha 2	Q8W4H7	479.4	19.48
Elongation factor 1-alpha 4	Q8GTY0	479.4	19.48
Elongation factor 1-alpha 1	P0DH99	479.4	19.48
Elongation factor 1-alpha 3	Q0WL56	479.4	19.48
GTP binding Elongation factor Tu family protein	F4HUA0	479.4	19.48
Dicarboxylate diiron protein, putative (Crd1)	F4J0U9	326.2	19.43
NAD(P)-binding Rossmann-fold superfamily protein	O65502	466.1	19.38
Ras-related protein RABB1b	Q38922	505.3	19.35
Monocopper oxidase-like protein SKU5	Q9SU40	433.6	19.17
Peroxidase 12	Q96520	388.3	19.09
40S ribosomal protein S5-1	Q9ZUT9	367.4	19.07
Endoplasmin homolog	Q9STX5	312.5	18.85
Chaperone protein htpG family protein	F4JQ55	312.5	18.85
NAD(P)-binding Rossmann-fold superfamily protein	A0A1P8BBC4	451.7	18.84
NAD(P)-binding Rossmann-fold superfamily protein	Q949S7	451.7	18.84
60S ribosomal protein L35-4	Q9LZ41	570.2	18.83
Ribosomal L29 family protein	F4KDR2	570.2	18.83
40S ribosomal protein S13-2	P59224	403.3	18.77
NADH dehydrogenase [ubiquinone] iron-sulfur protein 3	Q95748	395.8	18.53
60S ribosomal protein L14-1	Q9SIM4	387.8	18.49
Phospholipid:diacylglycerol acyltransferase 1	Q9FNA9	378.2	18.44
Dolichyl-diphosphooligosaccharide--protein glycosyltransferase subunit 1B	Q9ZUA0	363.3	18.31
Translocon-associated protein subunit alpha	P45434	452.8	18.22
Translocon-associated protein (TRAP), alpha subunit	F4IGI4	452.8	18.22
Cystine lyase CORI3	Q9SUR6	385	18.1
Tyrosine transaminase family protein	F4JP99	385	18.1
V-type proton ATPase subunit d1	Q9LJI5	498.3	18.1
Early endosome antigen	F4ISU2	312.1	17.98
Probable plastid-lipid-associated protein 12	Q8LAP6	456.4	17.78
Ribosomal RNA small subunit methyltransferase J	Q93VT6	434.5	17.75
60S acidic ribosomal protein P2-2	Q9SLF7	420.7	17.72
60S acidic ribosomal protein family	F4IGR3	420.7	17.72
6-phosphogluconate dehydrogenase, decarboxylating 3	Q9FWA3	333.1	17.62
Plant/protein	F4IX01	587.6	17.56
Plant/protein	Q9M277	587.6	17.56
Calcium-transporting ATPase 4	O22218	429.5	17.55
60S ribosomal protein L12-1	P50883	476	17.52
60S ribosomal protein L12-2	Q9LFH5	476	17.52
Monooxygenase 1	F4JK85	494.2	16.93
Cytochrome b6	P56773	507.9	16.9
Fructose-bisphosphate aldolase 5	O65581	371.2	16.83
Beta carbonic anhydrase 2	P42737	392	16.82
Carbonic anhydrase	F4K873	392	16.82
Carbonic anhydrase	F4K875	392	16.82
Ubiquitin-60S ribosomal protein L40-2	Q42202	352.1	16.8
Ubiquitin-40S ribosomal protein S27a-3	P59233	352.1	16.8
Ubiquitin-NEDD8-like protein RUB1	Q9SHE7	352.1	16.8
Ubiquitin-NEDD8-like protein RUB2	Q8RUC6	352.1	16.8
Polyubiquitin 14	Q3E7T8	352.1	16.8
Polyubiquitin 4	P0CH32	352.1	16.8
Polyubiquitin 11	P0CH33	352.1	16.8
Polyubiquitin 3	Q1EC66	352.1	16.8
Polyubiquitin 10	Q8H159	352.1	16.8
Ubiquitin-60S ribosomal protein L40-1	B9DHA6	352.1	16.8
Ubiquitin-40S ribosomal protein S27a-1	P59271	352.1	16.8
Ubiquitin-40S ribosomal protein S27a-2	P59232	352.1	16.8
Ubiquitin 4	A0A1P8BGQ7	352.1	16.8
Ubiquitin 13	F4I9X6	352.1	16.8
Adenine nucleotide transporter 1	F4JHS4	504.9	16.71
ATPase 2, plasma membrane-type	P19456	400.8	16.69
Plasma membrane ATPase	F4JPJ7	400.8	16.69
40S ribosomal protein S26-3	Q9LYK9	433	16.67
Callose synthase 9	Q9SFU6	432.6	16.67
Protein TIC 214	P56785	302.8	16.64
Vacuolar-sorting receptor 4	Q56ZQ3	447.4	16.59
26S proteasome regulatory subunit S10B homolog B	Q9MAK9	364.1	16.3
26S proteasome regulatory subunit 10B homolog A	Q9SEI3	364.1	16.3
Probable inactive receptor kinase At5g16590	Q9FMD7	432	16.25
40S ribosomal protein S8-1	Q93VG5	505.5	16.2
Ras-related protein RABA1a	P28185	376.1	16.15
FKBP-type peptidyl-prolyl cis-trans isomerase	Q9LHH3	306.3	16.14
3-ketoacyl-CoA thiolase 2	Q56WD9	307.6	16.13
Probable aquaporin PIP1-5	Q8LAA6	355.2	16.04
Monodehydroascorbate reductase 2	Q93WJ8	306.1	15.82
40S ribosomal protein S9-1	Q9LXG1	351.1	15.77
Ribosomal protein S4	B3H7J6	351.1	15.77
Uncharacterized protein At3g61260	Q9M2D8	340.4	15.64
Peroxisomal membrane protein 11D	O80845	303.7	15.61
Glyceraldehyde-3-phosphate dehydrogenase	A0A1P8APR6	396.5	15.57
Vesicle-associated membrane protein 711	O49377	383.3	15.38
26S proteasome non-ATPase regulatory subunit 3 homolog A	Q9LNU4	446.7	15.35
60S ribosomal protein L4-1	Q9SF40	374.5	15.31
Tetratricopeptide repeat (TPR)-like superfamily protein	F4I2Z0	494.6	15.3
Temperature-induced lipocalin-1	Q9FGT8	401.5	15.26
Rubredoxin family protein	Q9FFJ2	395.6	15.19
Cysteine-rich receptor-like protein kinase 10	Q8GYA4	348.7	15.06
ADP-ribosylation factor-like protein 8a	Q8VY57	365.2	14.97
ADP-ribosylation factor-like A1C	A0A1I9LR83	365.2	14.97
Eukaryotic translation initiation factor 3 subunit B	Q9C5Z1	316.1	14.94
Hypersensitive-induced response protein 1	Q9FM19	405.9	14.91
Myrosinase 1	P37702	494.1	14.82
TRAF-like family protein	Q9LHA6	309.5	14.79
Membrane-associated protein VIPP1	O80796	600.3	14.7
Uncharacterized protein	F4HQT8	434.8	14.42
Probable aquaporin TIP2-2	Q41975	429.9	14.35
Hypersensitive-induced response protein 3	Q9SRH6	324.9	14.35
Senescence/dehydration-associated protein-like protein	A0A1P8AYB1	411.3	14.31
ATP synthase protein MI25	Q04613	446.1	14.3
Phosphoinositide phospholipase C 2	Q39033	395.9	14.29
Phosphoinositide phospholipase C	F4IX90	395.9	14.29
Glutamate--glyoxylate aminotransferase 1	Q9LR30	320.7	14.28
60S ribosomal protein L13-1	P41127	447	14.26
Ras-related protein RABF1	Q9CB01	376.1	14.16
Photosystem I iron-sulfur center	P62090	426.6	14.06
Ferredoxin--NADP reductase	F4JZ46	468	14.03
Chaperone protein dnaJ 13	Q39079	413.3	14
Chloroplast thylakoid lumen protein	A0A1P8B5H3	460.7	13.97
SOUL heme-binding family protein	F4IRX7	336.3	13.97
Plastid-lipid associated protein PAP / fibrillin family protein	F4K2P2	337	13.87
Calcium-dependent lipid-binding (CaLB domain) family protein	Q9LEX1	308.5	13.73
60S ribosomal protein L13a-2	Q9LRX8	368.3	13.72
Carbohydrate-binding-like fold	A0A1I9LSH2	314.4	13.71
Glycerol-3-phosphate 2-O-acyltransferase 4	Q9LMM0	346.8	13.67
Ras-related protein RABG3e	Q9XI98	377.4	13.65
40S ribosomal protein S15a-1	P42798	387.6	13.65
Cytochrome P450 84A1	Q42600	360.8	13.62
Protoporphyrinogen oxidase	A0A1P8BE58	392.2	13.62
Expressed protein	Q9SKM7	393.2	13.51
Leucine aminopeptidase 1	P30184	332.9	13.47
Serine/threonine-protein kinase BSK1	Q944A7	398.6	13.43
60S ribosomal protein L7a-1	P49692	306.5	13.35
Cytochrome c oxidase subunit 2	P93285	454.6	13.33
Ubiquinol--cytochrome-c reductase-like protein	Q9LXJ2	415	13.28
60S ribosomal protein L24-1	Q42347	501.2	13.26
60S ribosomal protein L24-2	P38666	501.2	13.26
Pleckstrin homology (PH) domain-containing protein	F4JNE4	312.6	13.26
Pleckstrin homology (PH) domain-containing protein	F4JNE3	312.6	13.26
Pleckstrin homology (PH) domain-containing protein	F4JNE2	312.6	13.26
PGR5-LIKE A	A0A2H1ZEN5	321.4	13.21
Leucine-rich repeat protein kinase family protein	Q8GZ99	320.2	13.15
60S ribosomal protein L13a-1	Q9SFU1	468.3	13.11
14-3-3-like protein GF14 chi	P42643	444.5	12.99
General regulatory factor 1	F4JJ94	444.5	12.99
3-ketoacyl-acyl carrier protein synthase I	F4KHF4	389.5	12.95
Adenylate kinase family protein	F4JYC0	385.7	12.9
DNA repair ATPase-like protein	Q9ZQ26	355.2	12.82
UTP--glucose-1-phosphate uridylyltransferase 2	Q9M9P3	322.6	12.82
UTP--glucose-1-phosphate uridylyltransferase	A0A1I9LT02	322.6	12.82
UTP--glucose-1-phosphate uridylyltransferase	A0A1I9LT03	322.6	12.82
Protein disulfide-isomerase 5-2	Q94F09	351.7	12.79
ARM repeat superfamily protein	Q93VS8	455.6	12.73
40S ribosomal protein S3a-1	Q9CAV0	496.2	12.71
Non-lysosomal glucosylceramidase	F4JLJ2	307.4	12.67
Leucine-rich repeat (LRR) family protein	Q8RWI2	335.2	12.64
Synaptotagmin-5	Q8L706	336.2	12.52
40S ribosomal protein S16-3	Q42340	376.8	12.45
Phosphomethylethanolamine N-methyltransferase	Q944H0	298	12.27
Aspartate aminotransferase	P46645	314.1	12.22
T-complex protein 1 subunit zeta 1	Q9M888	336.9	12.18
40S ribosomal protein S10-1	Q9SW09	562.8	12.18
Phospholipase A1-IIdelta	Q9SJI7	345.8	12.16
Importin subunit beta-1	Q9FJD4	334.4	12.14
26S proteasome regulatory subunit 8 homolog B	Q94BQ2	323	12.13
26S proteasome regulatory subunit 8 homolog A	Q9C5U3	323	12.13
Regulatory particle triple-A ATPase 6A	A0A1P8BCJ5	323	12.13
60S ribosomal protein L28-1	O82204	445.7	12.02
60S ribosomal protein L26-1	P51414	350.1	11.89
Ras-related protein RABB1c	P92963	343.3	11.8
Trans-cinnamate 4-monooxygenase	P92994	303.9	11.8
NADH-ubiquinone oxidoreductase chain 2	O05000	368.5	11.69
Transmembrane protein	Q9FHB8	421.6	11.61
Dynamin-related protein 1A	P42697	359.7	11.61
Dynamin-like protein	F4K015	359.7	11.61
ATP-dependent Clp protease proteolytic subunit	F4IAG5	401.5	11.56
Ras-related protein RABD2c	Q9SEH3	506.3	11.39
Uncharacterized protein	F4IUJ0	337.1	11.36
Protein STRICTOSIDINE SYNTHASE-LIKE 4	Q9SD07	321.2	11.34
Ribosomal protein L30/L7 family protein	F4IT48	407.3	11.33
PLAT domain-containing protein 1	O65660	304.9	11.3
Serine--glyoxylate aminotransferase	Q56YA5	318.7	11.26
NDR1/HIN1-like protein 3	Q9FNH6	446.2	11.24
Nucleoside diphosphate kinase 1	P39207	308.1	11.12
Aquaporin TIP2-1	Q41951	490.9	11.09
Beta carbonic anhydrase 4	Q94CE4	431.8	10.98
NADH-ubiquinone oxidoreductase	Q84W12	395.5	10.93
Dolichyl-diphosphooligosaccharide--protein glycosyltransferase subunit 1A	Q9SFX3	333.4	10.91
Dolichyl-diphosphooligosaccharide--protein glycosyltransferase subunit 1	A0A1P8AUN1	333.4	10.91
Protein STRICTOSIDINE SYNTHASE-LIKE 3	Q8VWF6	366.4	10.9
Ras-related protein RABF2b	Q9SN68	302	10.82
Ras-related protein RABA4a	Q9FJN8	368.1	10.67
Ras-related protein RABA4c	Q9FE79	368.1	10.67
MDIS1-interacting receptor like kinase 2	Q8VZG8	405.5	10.64
14-3-3-like protein GF14 mu	Q96299	324	10.59
General regulatory factor 9	F4IP53	324	10.59
General regulatory factor 9	F4IP55	324	10.59
60S ribosomal protein L22-2	Q9M9W1	325.8	10.57
TRAF-like family protein	Q9SLV3	365.8	10.49
NADP-dependent malic enzyme 2	Q9LYG3	344	10.49
PTI1-like tyrosine-protein kinase 3	B9DFG5	313.8	10.47
Protein kinase superfamily protein	A0A1I9LM53	313.8	10.47
Isopentenyl-diphosphate delta-isomerase	F4K4X9	370.8	10.41
Isopentenyl-diphosphate delta-isomerase	Q9FM77	370.8	10.41
Secretory carrier-associated membrane protein 3	Q9M5P2	353.3	10.38
Secretory carrier-associated membrane protein	F4HTI7	353.3	10.38
Kinesin-like protein KIN-14A	Q9LX99	339.1	10.32
Probable calcium-binding protein CML13	Q94AZ4	339.8	10.15
Translocon-associated protein subunit beta	Q94BY3	316.6	10.07
Transmembrane protein, putative (DUF1191)	Q9C9Z6	276.3	10.06
Adenosine kinase 2	Q9LZG0	321.6	10.05
Adenosine kinase 1	Q9SF85	321.6	10.05
Adenosine kinase 2	A0A1P8BAP0	321.6	10.05
Acclimation of photosynthesis to environment	Q2HIR7	316.2	9.91
Adenine nucleotide alpha hydrolases-like superfamily protein	Q9LSP5	340.8	9.86
SEC12-like protein 2	Q39221	306.8	9.83
UDP-glucose 6-dehydrogenase 2	Q9LIA8	333.4	9.68
Bifunctional enolase 2/transcriptional activator	P25696	363	9.5
Enolase	A0A1P8B1N1	363	9.5
ABC transporter G family member 22	Q93YS4	410.2	9.49
Hexokinase-3	Q9LPS1	311.3	9.47
24-methylenesterol C-methyltransferase 2	Q39227	368.9	9.43
Peptidyl-prolyl cis-trans isomerase	F4IX28	344.9	9.41
Rotamase CYP 4	F4IX26	344.9	9.41
Glutathione S-transferase U19	Q9ZRW8	392.2	9.41
Importin subunit alpha-2	F4JL11	371.4	9.32
Serine/threonine-protein kinase SRK2B	Q9C958	230.2	9.3
DUF21 domain-containing protein At4g14230	Q4V3C7	382.3	9.27
Protein disulfide-isomerase like 2-1	O22263	362.2	9.26
Coatomer subunit gamma	Q0WW26	384.8	9.2
Syntaxin-22	P93654	304.4	9.14
Triosephosphate isomerase	P48491	371.5	9.11
V-type proton ATPase subunit a2	Q9SJT7	361.4	9.1
Serine/arginine-rich splicing factor RS41	P92966	364.9	9.09
Serine hydroxymethyltransferase 4	O23254	329.9	9.08
Dicarboxylate transporter 1	B3H4S6	316.6	9.07
60S ribosomal protein L10-1	Q93VT9	486.8	9.06
L-ascorbate peroxidase 3	Q42564	300.3	9.06
Copia-like retroelement pol polyprotein	O82209	451	8.99
NAD(P)-linked oxidoreductase superfamily protein	Q949S6	403.2	8.9
ATP synthase E chain	F4J2A7	308	8.88
ATP synthase E chain	A0A1I9LP53	308	8.88
ATP synthase E chain	A0A1I9LP56	308	8.88
ATP synthase E chain	A0A1I9LP52	308	8.88
ATP synthase E chain	Q9MAC4	308	8.88
SPFH/Band 7/PHB domain-containing membrane-associated protein family	Q93VP9	404.1	8.88
N-acetyl-gamma-glutamyl-phosphate reductase	A0A1P8B108	441	8.66
Serine/threonine-protein phosphatase 2A 65 kDa regulatory subunit A beta isoform	Q38950	174.7	8.66
T-complex protein 1 subunit theta	Q94K05	361.9	8.57
Putative RRM-containing protein	Q8LA96	307.3	8.56
Eukaryotic translation initiation factor 3 subunit C	O49160	341.2	8.55
2-cysteine peroxiredoxin B	A0A1P8BD74	540.4	8.55
Probable inactive receptor kinase At2g26730	O48788	557.1	8.55
NAD(P)-binding Rossmann-fold superfamily protein	F4JSP1	311.3	8.53
NAD(P)-binding Rossmann-fold superfamily protein	Q8GYZ0	311.3	8.53
ytochrome P450, family 706, subfamily A, polypeptide 6	Q66GJ1	326.3	8.53
Expressed protein	Q9SJH9	447.3	8.48
40S ribosomal protein S24-2	Q8LC83	496.6	8.47
Cytochrome P450 98A3	O22203	343.6	8.47
Glycerate dehydrogenase HPR	Q9C9W5	316.9	8.43
ARATH Hydroxypyruvate reductase	A0A1P8ANC0	316.9	8.43
Transmembrane protein	F4KDI6	428.5	8.41
Cytochrome b-c1 complex subunit 7-1	Q9SUU5	427.4	8.41
Syntaxin-121	Q9ZSD4	427.8	8.4
Fasciclin-like arabinogalactan protein 8	O22126	442.2	8.39
40S ribosomal protein S17-3	Q9SQZ1	423	8.38
NAD(P)-binding Rossmann-fold superfamily protein	Q93VH5	306.4	8.36
GTP-binding nuclear protein Ran-1	P41916	311.5	8.35
GTP-binding nuclear protein Ran-2	P41917	311.5	8.35
GTP-binding nuclear protein Ran-3	Q8H156	311.5	8.35
Alanine-tRNA ligase	Q94AZ5	362.7	8.27
Transportin-1	Q8H0U4	309.4	8.26
Subtilisin-like protease SBT1.4	Q9LVJ1	389.9	8.25
ER membrane protein complex subunit 8/9 homolog	Q9FG71	363.6	8.22
40S ribosomal protein S25-4	Q9T029	313.5	8.2
Ribosomal protein S25 family protein	B3H4B6	313.5	8.2
ATP synthase protein YMF19	P93303	387.5	8.13
26S proteasome regulatory subunit 6A homolog A	Q9SEI2	314.6	8.1
Nascent polypeptide-associated complex subunit beta	Q9CAT7	356.1	8.05
Malate dehydrogenase	F4KEX3	401.1	8.05
Auxin transport protein BIG	Q9SRU2	409.4	8.02
40S ribosomal protein S20-2	Q9STY6	418.3	7.91
40S ribosomal protein S20-1	P49200	418.3	7.91
NADPH--cytochrome P450 reductase 1	Q9SB48	349.5	7.89
Proteasome subunit alpha type-7-B	O24616	364.7	7.89
Proteasome subunit alpha type-7-A	P30186	364.7	7.89
Proteasome subunit alpha type	Q2V3Q0	364.7	7.89
60S ribosomal protein L34-2	Q9FE65	323.3	7.83
Cellulose synthase-like protein E1	Q8VZK9	401.5	7.8
40S ribosomal protein S24-1	Q9SS17	342	7.79
40S ribosomal protein S24	A0A1I9LMY7	342	7.79
Cysteine synthase C1	A0A1I9LTP2	405.6	7.74
Vesicle-associated membrane protein 722	P47192	318.7	7.69
Synaptobrevin-related protein 1	B9DH97	318.7	7.69
Beta-D-xylosidase 1	Q9FGY1	312.4	7.63
Uncharacterized TPR repeat-containing protein At1g05150	O23052	342.6	7.6
Aspartic proteinase A1	O65390	317.4	7.57
Aspartic proteinase A1	A0A1P8AV08	317.4	7.57
Pyruvate dehydrogenase E1 component subunit alpha	A0A1P8AQS2	395.6	7.53
Probable signal peptidase complex subunit 2	P58684	349.8	7.43
Xylose isomerase	Q9FKK7	431	7.43
Thioredoxin family protein	F4JKW0	330	7.39
Phototropin-2	P93025	362.5	7.29
Phototropin 2	A8MS49	362.5	7.29
Cyclase-associated protein 1	O65902	317.7	7.28
Adenylyl cyclase-associated protein	A0A1P8B7W9	317.7	7.28
Calcium-transporting ATPase 4	Q9XES1	316.7	7.19
Calcium-transporting ATPase 1	P92939	316.7	7.19
Glucose-6-phosphate/phosphate translocator-like protein	A0A219I0W9	336.2	7.18
Glucose-6-phosphate/phosphate translocator-like protein	A0A219HZH3	336.2	7.18
D-ribulose-5-phosphate-3-epimerase	Q9SAU2	448.3	7.17
Adenylate kinase 3	Q9FK35	326.6	7.17
TOM1-like protein 1	Q9LFL3	347.3	7.13
Target of Myb protein 1	F4KFJ2	347.3	7.13
Aldehyde dehydrogenase family 3 member F1	Q70E96	310	7.13
AAA-type ATPase family protein	Q8RXI0	328.4	7.08
E3 ubiquitin-protein ligase UPL1	Q8GY23	301.6	7.06
60S ribosomal protein L10a-2	P59230	353.7	6.99
26S proteasome regulatory subunit 6B homolog	Q9SEI4	322.9	6.96
Probable alpha,alpha-trehalose-phosphate synthase [UDP-forming] 7	Q9LMI0	428.2	6.9
Dihomomethionine N-hydroxylase	Q949U1	359.6	6.88
Heat shock 70 kDa protein 3	O65719	349.1	6.87
Expressed protein	Q9ZUX0	376.3	6.79
ATP-dependent RNA helicase	Q9SZV4	366	6.77
60S ribosomal protein L13-3	Q9FF90	326.1	6.74
Sterol 3-beta-glucosyltransferase UGT80A2	Q9M8Z7	378.2	6.64
UDP-Glycosyltransferase superfamily protein	A0A1I9LNA9	378.2	6.64
Tagatose-6-phosphate ketose/aldose isomerase, putative (Mog1/PsbP/DUF1795-like photosystem II reaction center PsbP family protein)	A0A1P8BEU1	370.6	6.64
Tagatose-6-phosphate ketose/aldose isomerase, putative (Mog1/PsbP/DUF1795-like photosystem II reaction center PsbP family protein)	F4K4A6	370.6	6.64
Sucrose-phosphate synthase 1	Q94BT0	366.2	6.62
Receptor-like protein kinase FERONIA	Q9SCZ4	305.7	6.6
Protein NRT1/ PTR FAMILY 2.10	Q944G5	329.7	6.59
Glutamate dehydrogenase 1	Q43314	381.9	6.59
Phosphoenolpyruvate carboxylase 2	Q5GM68	333.7	6.58
Histone H3.3	P59169	341.7	6.57
Histone superfamily protein	A8MRL0	341.7	6.57
Potassium transporter 3	Q9FE38	349.8	6.56
14-3-3-like protein GF14 lambda	P48349	407	6.56
Serine/threonine-protein kinase BSK7	F4I3M3	317.9	6.49
Rubredoxin-like superfamily protein	A8MRD7	305.4	6.4
Calcium-transporting ATPase 2	O81108	368.8	6.31
Putative calcium-transporting ATPase 7	O64806	368.8	6.31
CAAX prenyl protease 1 homolog	Q8RX88	280.4	6.3
Peptidase family M48 family protein	A0A1P8B870	280.4	6.3
NAP1-related protein 2	Q8LC68	456.5	6.2
Aspartate aminotransferase	F4JTH0	347.2	6.2
Aspartate aminotransferase	B9DG21	347.2	6.2
NADH dehydrogenase [ubiquinone] 1 alpha subcomplex subunit 2	Q9FIJ2	317.1	6.17
Very-long-chain (3R)-3-hydroxyacyl-CoA dehydratase PASTICCINO 2	Q8VZB2	314.4	6.14
Very-long-chain (3R)-3-hydroxyacyl-CoA dehydratase	F4KGW0	314.4	6.14
Reticulon-like protein B1	Q9SUR3	339.5	6.03
Sugar transporter ERD6-like 6	Q9FRL3	476	6
ADP-ribosylation factor 1	P36397	389	5.99
ADP-ribosylation factor 2-A	Q9LQC8	389	5.99
ADP-ribosylation factor 2-B	P0DH91	389	5.99
ADP-ribosylation factor A1E	Q9M1P5	389	5.99
ADP-ribosylation factor A1F	Q6ID97	389	5.99
Calcium-dependent protein kinase 32	Q6NLQ6	311	5.93
Calcium-dependent protein kinase 32	A0A1I9LQD4	311	5.93
Probable sucrose-phosphate synthase 2	Q9FY54	366.2	5.81
Nitrate reductase [NADH] 2	P11035	389.7	5.76
Ras-related protein RABA5c	P28187	306.8	5.65
Protein prenylyltransferase superfamily protein	Q93WC8	332.3	5.6
Contains similarity to O-linked GlcNAc transferases	Q9CAU9	332.3	5.6
Cytochrome b6-f complex subunit 4	P56774	326	5.58
Cytochrome b	P42792	346.2	5.53
Eukaryotic translation initiation factor 3 subunit F	O04202	323.6	5.51
40S ribosomal protein S19-1	Q9SGA6	340.1	5.41
Serine/arginine-rich SC35-like splicing factor SCL30	Q8L3X8	322.5	5.34

## Sheet: S4
Table S4: The candidate LPS-interacting PM-associated proteins identified by LC/MS/MS after enrichment with the EndoTrap® HD affinity chromatography for the time study 0, 6, 12, 18 and 24 h subsequent to A. thaliana treatment with LPS chemotype Xcc 8004. The proteins are arranged in functional categories, and the table heading descriptions are as for those described in Table S1.
Time study	Protein	Accession number	Byonic™ score	|log probability|
Perception and siganling
24	Disease resistance protein (TIR-NBS class)	A0A1P8B919	262.2	1.16
24	Disease resistance protein (TIR-NBS class)	A0A1P8B934	262.2	1.16
24	Disease resistance protein (TIR-NBS class)	A0A1P8B928	262.2	1.16
24	Disease resistance protein (TIR-NBS class)	A0A1P8B927	262.2	1.16
24	Disease resistance protein (TIR-NBS class)	A0A1P8B920	262.2	1.16
Defense and stress response
0, 24	Jacalin-related lectin 35	O04309	489.2	18.35
0,6	Myrosinase-binding protein 1	Q9SAV0	414.5	13.32
24	Mannose-binding lectin superfamily protein	A0A1I9LQM9	489.2	18.35
Membrane trafficking and transport
0	ATPase 2	P19456	310.9	7.37
	Aquaporin PIP2-1	P43286	377	6.58
	V-type proton ATPase subunit H	Q9LX65	372.6	4.83
	Plasma membrane ATPase	F4JPJ7	310.9	7.37
Structure
0	Tubulin alpha-2 chain	B9DGT7	390.6	11.6
	Tubulin alpha-6 chain	P29511	390.6	11.6
	Tubulin alpha-4 chain	Q0WV25	390.6	11.6
	Annexin D1	Q9SYT0	349.8	5.51
	Tubulin alpha chain	B9DFF8	390.6	11.6
Metabolism
6, 18	Aldolase-type TIM barrel family protein	A8MS37	314.1	9.11
6, 18	Aldolase-type TIM barrel family protein	Q2V3V9	314.1	9.11
6, 18	Aldolase-type TIM barrel family protein	B3H4B8	314.1	9.11

## Sheet: S5
Table S5: The candidate LPS-interacting PM-associated proteins identified by LC/MS/MS after the enrichment with the EndoTrap® HD affinity chromatography for the time study 0, 6, 12, 18 and 24 h subsequent to A. thaliana treatment with LPS chemotype Xcc 8530. The proteins are arranged in functional categories, and the table heading descriptions are as for those described in Table S1.
Time study (h)	Protein	Accession number	Byonic™ score	|log probability|
Defense and stress response
0	Myrosinase-binding protein 1	Q9SAV0	444.7	3.77
24	PLAT domain-containing protein 1	O65660	185.6	1.28
Structure
0, 6, 18	Annexin D1	Q9SYT0	349.8	5.51
Metabolic process
0	Aldolase-type TIM barrel family protein	A8MS37	316.7	3.84
0	Aldolase-type TIM barrel family protein	B3H4B8	316.7	3.84

## Sheet: S6
Table S6: The PM proteins that interacted with the EndoTrap® HD affinity chromatography resin (no LPS immobilized) and identified by LC/MS/MS. These were considered as the control and thus not as LPS-interacting proteins. The table heading descriptions are as for those described in Table S1.
Protein	Accession number	Byonic™ score	|log probability|
ATP synthase subunit beta	P19366	370.8	3.74
Ribulose bisphosphate carboxylase large chain	O03042	494.9	4.19
ATP synthase subunit alpha	P56757	406.5	4

## Sheet: S7
Table S7: The candidate LPS-interacting PM-associated proteins identified by LC/MS/MS after the enrichment with the LPS-immobilized MagReSyn™ streptavidin polymeric microspheres affinity chromatography for the time study 0, 6, 12, 18 and 24 h subsequent to A. thaliana treatment with LPS chemotype Xcc 8004. The proteins are arranged in functional categories, and the table heading descriptions are …
Time study	Protein	Accession number	Byonic™ score	|log probability|
(h)
Perception and signalling
6, 18	Putative GTP-binding protein ara-3	Q9FJF1	447.5	12.69
18	Probable calcium-binding protein CML13	Q94AZ4	36.9	7.3
18	Rab GTPase-like A5A protein	A0A1P8AVC8	402.6	6.62
24	Serine/threonine-protein kinase BSK7	F4I3M3	133.5	2.88
24	Serine/threonine-protein kinase BSK8	Q9FHD7	133.5	2.88
24	Plasma-membrane associated cation-binding protein 1	F4JUT8	344.3	8.98
24	Plasma-membrane associated cation-binding protein 1	F4JUT9	344.3	8.98
24	Putative BPI/LBP family protein At1g04970	Q9MAU5	210.1	3.79
Defense and stress response
0	Hypersensitive-induced response protein 3	Q9SRH6	353.3	8.5
6,18, 24	Heat shock protein 70 (Hsp 70) family protein	A0A1P8BF32	315.4	10.81
6, 18	Heat shock protein 70 (Hsp 70) family protein	F4K007	315.4	10.81
18	MLP-like protein 423	Q93VR4	359.9	6.67
18	Mannose-binding lectin superfamily protein	A0A1I9LQM9	117.4	2.17
24	Aluminum induced protein with YGL and LRDR motifs	Q9FG81	324.8	8.6
Membrane trafficking and transport
0, 18	Ras-related protein RABB1c	P92963	460.6	7.54
0	Ras-related protein RABA1h	Q1PEX3	345.2	3.69
0	Ras-related protein RABA1b	Q39222	345.2	3.69
0	Ras-related protein RABG3d	Q9C820	345.2	3.69
0	Ras-related protein RABG3c	Q9LW76	345.2	3.69
0	Ras-related protein RABA1f	Q9FJH0	345.2	3.69
0	Ras-related protein RABA1c	Q9FK68	345.2	3.69
0	Ras-related protein RABA1g	Q9LK99	345.2	3.69
6	Ras-related protein RABA1e	O49513	391.9	5.65
6, 18	Ras-related protein RABE1c	P28186	447.5	12.69
6, 12, 18, 24	Ras-related protein RABA5c	P28187	311.1	5.41
6, 18	Ras-related protein RABE1e	Q9SF91	447.5	12.69
12, 18	Ras-related protein RABA5e	P19892	276.7	4.27
18, 24	Ras-related protein RABA1a	P28185	351.4	8.06
18, 24	V-type proton ATPase subunit G1	O82628	330.2	8.3
24	Ras-related protein RABD2c	Q9SEH3	309.4	8.13
24	Ras-related protein RABF2b	Q9SN68	303.2	7.07
24	Ras-related protein RABG3e	Q9XI98	309.1	11.54
24	Ras-related protein RABG3a	Q948K8	354.2	17.64
24	ATPase 2	P19456	345.5	11.63
24	V-type proton ATPase subunit d2	Q9LHA4	562	18.59
24	Exocyst complex component EXO70A1	Q9LZD3	340	11.99
24	Plasma membrane ATPase	F4JPJ7	345.5	11.63
24	Exocyst subunit exo70 family protein A1	F4KGM7	340	11.99
24	ADP-ribosylation factor A1F	Q6ID97	310.4	8.57
Structure
6, 18	Tubulin beta-1 chain	P12411	343.6	6.21
6, 18, 24	Tubulin beta-4 chain	P24636	343.6	6.21
6, 18	Tubulin beta-6 chain	P29514	343.6	6.21
6, 18	Tubulin beta-7 chain	P29515	343.6	6.21
6, 18	Tubulin beta-8 chain	P29516	343.6	6.21
6, 18	Tubulin beta-9 chain	P29517	343.6	6.21
6, 18	Tubulin beta-2 chain	Q56YW9	343.6	6.21
6, 18	Tubulin beta-3 chain	Q9ASR0	343.6	6.21
18	Tubulin beta-5 chain	P29513	374.4	6.79
24	Tubulin alpha-5 chain	B9DHQ0	401.3	10.02
24	Tubulin alpha-3 chain	Q56WH1	401.3	10.02
24	Annexin D2	Q9XEE2	266.8	25.04
24	Annexin	F4KGH1	266.8	25.04
Metabolic process
6, 12, 18	Aldolase-type TIM barrel family protein	A8MS37	375.9	22.16
6, 12, 18	Aldolase-type TIM barrel family protein	B3H4B8	375.9	22.16
12, 18, 24	Aldolase-type TIM barrel family protein	Q2V3V9	323.4	6.71
18, 24	Nitrilase 1	P32961	313.4	7.42
18, 24	Temperature-induced lipocalin-1	Q9FGT8	314.1	6.05
24	Adenine phosphoribosyl transferase 1	F4HSX1	388.6	13.77

## Sheet: S8
Table S8: The candidate LPS-interacting PM-associated proteins identified by LC/MS/MS after the enrichment with the LPS-immobilized MagReSyn™ streptavidin polymeric microspheres affinity chromatography for the time study 0, 6, 12, 18 and 24 h subsequent to A. thaliana treatment with LPS chemotype Xcc 8530. The proteins are arranged in functional categories, and the table heading descriptions are …
Time study (h)	Protein	Accession number	Byonic™ score	|log probability|
Perception and signaling
6	Probable leucine-rich repeat receptor-like serine/threonine-protein kinase At3g14840	C0LGN2	307.2	6.11
6	Serine/threonine-protein kinase BSK7	F4I3M3	340.4	9.97
6	Phototropin-2	P93025	371.3	18.7
6	Nicastrin	Q8GUM5	300.9	14.97
6	MDIS1-interacting receptor like kinase 2	Q8VZG8	431.9	9.47
6	Phospholipase D delta	Q9C5Y0	405.9	36.57
6	Putative MO25-like protein At4g17270	Q9M0M4	362.4	5.42
6	Membrane steroid-binding protein 2	Q9M2Z4	406.3	14.86
6, 24	Probable inactive receptor kinase At3g02880	Q9M8T0	376.3	29.44
6, 12, 24	Putative BPI/LBP family protein At1g04970	Q9MAU5	215.5	4.41
6	Receptor-like protein kinase FERONIA	Q9SCZ4	328.6	7.09
6	Putative leucine-rich repeat receptor-like serine/threonine-protein kinase At2g04300	Q9SI06	242	2.34
6	Auxin transport protein BIG	Q9SRU2	403.9	7.1
6	Phosphatidylinositol 4-kinase alpha 1	Q9SXA1	358.9	8.47
6	Carbohydrate-binding-like fold	A0A1I9LSH2	270.6	16.59
6	Phosphatidylinositol 3-and 4-kinase family protein	A0A1P8AWA3	358.9	8.47
6	GPI-anchored adhesin-like protein	A0A1P8BAU8	294.5	10.23
6	Leucine-rich repeat protein kinase family protein	Q8GZ99	305.6	22.64
6	Putative Sar1 GTP binding protein	Q8VYP7	424.1	12.37
6	GPI-anchored adhesin-like protein	Q9FF91	294.5	10.23
6	Nicalin	Q9M292	423.2	36.11
6	Late embryogenesis abundant (LEA) hydroxyproline-rich glycoprotein family	Q9M386	385.2	10.49
6	Cysteine-rich RLK (RECEPTOR-like protein kinase) 10	A0A1P8B575	324.3	17.5
6	Cysteine-rich RLK (RECEPTOR-like protein kinase) 10	A0A1P8B597	324.3	17.5
6	Cysteine-rich receptor-like protein kinase 10	Q8GYA4	324.3	17.5
6	MD-2-related lipid recognition domain-containing protein	Q9SF20	406.9	10.63
6	Lectin-like protein	Q9LZF5	430.1	14.53
6, 24	Phosphoinositide phospholipase C 2	Q39033	476.1	11.96
24	Phosphoinositide phospholipase C	F4IX90	240.8	9.72
24	Plasma-membrane associated cation-binding protein 1	F4JUT9	392.1	12.27
Defense and stress response
6	Jacalin-related lectin 35	O04309	519.6	37.48
6	Cytochrome P450 83B1	O65782	361.1	17.65
6	Remorin	O80837	314.6	17.8
6	Myrosinase 1	P37702	460.4	27.51
6	Dehydrin ERD14	P42763	244.8	10.08
6	MLP-like protein 423	Q93VR4	362.3	10.05
6	Protein disulfide-isomerase 5-2	Q94F09	343.9	7.91
6	Hypersensitive-induced response protein 4	Q9FHM7	446.9	24.77
6	Adenosine kinase 1	Q9SF85	387.5	22.93
6	Probable protein phosphatase 2C 20	Q9SIU8	360.7	28
6	Receptor-like protein 51	Q9SN38	283.5	11.09
6, 18	Hypersensitive-induced response protein 3	Q9SRH6	379.3	14.96
6	Jacalin-related lectin 5	Q9ZU23	377.5	7.84
6	Adenosine kinase 2	A0A1P8BAP0	387.5	22.93
6	Remorin family protein	A0A1P8BFC2	293.7	8.01
6	Remorin family protein	F4KEA0	293.7	8.01
6	Remorin family protein	Q9FFA5	293.7	8.01
6	Aluminum induced protein with YGL and LRDR motifs	Q9FG81	414.1	8.15
6	Adenine nucleotide alpha hydrolases-like superfamily protein	Q9LSP5	438.4	14.73
12	Heat shock protein 70 (Hsp 70) family protein	A0A1P8BF32	373.9	18.64
12	Heat shock protein 70 (Hsp 70) family protein	F4K007	373.9	18.64
Membrane trafficking and transport
0, 6, 24	ATPase 2	P19456	493.7	62.59
0, 6, 24	V-type proton ATPase subunit d2	Q9LHA4	491.1	11.96
0, 6, 24	Plasma membrane ATPase	F4JPJ7	398.1	13.47
0, 12	Ras-related protein RABG3b	O04157	360.9	6.92
0, 6	Ras-related protein RABA1a	P28185	456.3	19.55
0, 6, 12	Ras-related protein RABB1c	P92963	492.5	12.68
6	Ras-related protein RABA5c	P28187	500.7	20.15
6	Ras-related protein RABG1	Q948K6	485.1	5.73
6, 12	Ras-related protein RABD2c	Q9SEH3	477.7	12.81
6	Ras-related protein RABA4a	Q9FJN8	371.2	8.7
6	Ras-related protein RABG3a	Q948K8	343.3	9.17
6	Ras-related protein RABF2b	Q9SN68	383.6	6.67
6	V-type proton ATPase subunit G1	O82628	334.3	32.02
6	Vesicle-associated membrane protein 722	P47192	311.6	13.91
6	Cell division control protein 48 homolog A	P54609	330.8	13.81
6	Cytochrome b5 isoform E	Q42342	420.8	8.74
6	Patellin-3	Q56Z59	377.9	6.41
6, 24	Patellin-2	Q56ZI2	390.4	19.95
6	ABC transporter C family member 4	Q7DM58	327.5	6.23
6	Sodium/calcium exchanger NCL	Q8L636	362.2	17.6
6	Syntaxin-132	Q8VZU2	348.1	9.45
6	Sugar transporter ERD6-like 4	Q93YP9	308.6	11.53
6	ABC transporter G family member 22	Q93YS4	338.4	11.56
6	TOM1-like protein 1	Q9LFL3	324.7	6.52
6	ATPase 11	Q9LV11	364.4	22.73
6	V-type proton ATPase subunit H	Q9LX65	384.1	13.08
6	Secretory carrier-associated membrane protein 3	Q9M5P2	356.4	11.34
6	V-type proton ATPase subunit B2	Q9SZN1	420.6	18.71
6	Calcium-transporting ATPase 10	Q9SZR1	307	15.03
6'	V-type proton ATPase subunit F	Q9ZQX4	313	18.41
6	PATELLIN 2	A0A1P8ANK1	390.4	19.95
6	ABC-2 type transporter family protein	A0A1P8BAZ0	338.4	11.56
6	Dicarboxylate transporter 1	B3H4S6	365.7	6.3
6	Synaptobrevin-related protein 1	B9DH97	311.6	13.91
6	Secretory carrier-associated membrane protein	F4HTI7	356.4	11.34
6	Syntaxin of plants 132	F4K9K2	348.1	9.45
6	Target of Myb protein 1	F4KFJ2	324.7	6.52
6	ADP-ribosylation factor A1F	Q6ID97	457.8	27.88
6	B-cell receptor-associated 31-like protein	Q93XZ7	325.2	12.39
6, 12	Ammonium transporter 1-like protein	Q93Z11	522.3	15.57
6	Nuclear transport factor 2 (NTF2) family protein	Q9FMC7	332.2	4.72
6	Calcium-dependent lipid-binding (CaLB domain) family protein	Q9LEX1	311.8	28.81
6	Adenine nucleotide transporter 1	F4JHS4	309.3	16.51
6	Aquaporin TIP2-1	Q41951	-0.4	15.84
12	ATPase 5	Q9SJB3	313.6	5.12
12	Plasma membrane ATPase	A0A1P8B2U9	313.6	5.12
12	Plasma membrane ATPase	A0A1P8B2Y6	313.6	5.12
12	ATPase, F1 complex, alpha subunit protein	F4IMB5	479.8	31.13
24	Ras-related protein RABA1e	O49513	338	10.2
24	Ras-related protein RABG3e	Q9XI98	340.2	12.05
Structure
0, 12	Tubulin beta-1 chain	P12411	333.1	5.29
0, 6, 12	Tubulin beta-4 chain	P24636	368	10.14
0,6, 24	Tubulin alpha-6 chain	P29511	388.7	13.45
0, 12	Tubulin beta-6 chain	P29514	333.1	13.25
0, 12	Tubulin beta-7 chain	P29515	368	10.14
0, 12	Tubulin beta-8 chain	P29516	368	10.14
0, 12	Tubulin beta-9 chain	P29517	368	10.14
0, 12	Tubulin beta-2 chain	Q56YW9	333.1	13.25
0, 12	Tubulin beta-3 chain	Q9ASR0	333.1	13.25
0, 24	Tubulin alpha chain	B9DFF8	388.7	13.45
6	Actin 2	F4J8V9	424.6	35.36
12, 24	Annexin D2	Q9XEE2	318.2	11.15
24	Tubulin alpha-5 chain	B9DHQ0	363.4	7.72
24	Tubulin alpha-3 chain	Q56WH1	363.4	7.72
Metabolic process
0, 24	Aldolase-type TIM barrel family protein	A8MS37	608.9	42.43
0, 24	Aldolase-type TIM barrel family protein	B3H4B8	608.9	42.43
0	Aldolase-type TIM barrel family protein	F4JFV6	383.5	6.74
0, 24	Aldolase-type TIM barrel family protein	Q2V3V9	608.9	42.43
6	Lactoylglutathione lyase GLX1	O65398	342	26.75
6	Nitrilase 1	P32961	325.5	12.66
6	Cytochrome P450 71B28	Q9SAE3	424.1	12.27
6	Probable fructokinase-1	Q9SID0	346.6	15.53
6	Phosphoglucomutase/phosphomannomutase family protein	F4I6W4	409.7	23.39
6	Aminopeptidase (DUF3754)	Q8RWC3	351.7	13.12
6	NAD(P)-binding Rossmann-fold superfamily protein	Q93VH5	311.2	11.81
6	Adenine nucleotide alpha hydrolases-like superfamily protein	Q9M328	345.8	25.68
12	Temperature-induced lipocalin-1	Q9FGT8	324.1	8.28

## Sheet: S9
Table S9: The PM proteins that interacted with the MagReSyn™ streptavidin polymeric microspheres (no LPS immobilized) and identified by LC/MS/MS. These were considered as the control and not as LPS-interacting proteins. The table heading descriptions are as for those described in Table S1.
Protein	Accession number	Byonic™ score	|log probability|
V-type proton ATPase catalytic subunit A	O23654	461.4	102.06
Clathrin heavy chain 1	Q0WNJ6	498.5	75.16
V-type proton ATPase subunit B1	P11574	452.3	57.4
V-type proton ATPase subunit B3	Q8W4E2	452.3	57.4
5-methyltetrahydropteroyltriglutamate--homocysteine methyltransferase 1	O50008	464	48.91
Probable elongation factor 1-gamma 2	Q9FVT2	491.3	48.77
Elongation factor 2	Q9ASR1	533.4	48.55
Photosystem II CP43 reaction center protein	P56778	398.6	47.97
ABC transporter G family member 36	Q9XIE2	367.6	44.39
Mediator of RNA polymerase II transcription subunit 37a	Q9LKR3	498.3	43.83
Monodehydroascorbate reductase 2	Q93WJ8	384.4	43.12
Ribulose bisphosphate carboxylase large chain	O03042	492.5	42.02
ATPase 1, plasma membrane-type	P20649	429.1	41.43
Catalase-3	Q42547	559.3	39.82
Catalase 3	B9DG18	559.3	39.82
Aquaporin PIP2-1	P43286	406.6	39.47
Photosystem II CP47 reaction center protein	P56777	426.3	39.02
V-type proton ATPase subunit C	Q9SDS7	487.4	37.52
Glycerophosphodiester phosphodiesterase GDPDL1	Q7Y208	358.4	36.54
Rieske (2Fe-2S) domain-containing protein	Q9C9I7	489.5	35.65
(S)-2-hydroxy-acid oxidase GLO1	Q9LRR9	431.2	35.46
40S ribosomal protein S3-1	Q9SIP7	419.6	33.79
ATP-dependent zinc metalloprotease FTSH 5	Q9FH02	414.6	33.35
Probable mediator of RNA polymerase II transcription subunit 37e	P22953	422.5	31.4
Glyceraldehyde-3-phosphate dehydrogenase C2	F4HQT1	328.1	30.72
60S acidic ribosomal protein P0-3	P57691	491.1	30.25
Phosphoenolpyruvate carboxylase 2	Q5GM68	431.5	29.56
Transketolase	F4JBY2	504.6	29.14
40S ribosomal protein Sa-1	Q08682	511.5	28.55
40S ribosomal protein SA	B9DG17	511.5	28.55
Cytochrome f	P56771	384.4	28.01
Heat shock protein 90-3	P51818	611.1	27.8
Coatomer subunit alpha-2	Q9SJT9	360.8	27.52
Tubulin beta-5 chain	P29513	434.7	27.31
Malate dehydrogenase	F4KDZ4	436.4	26.91
60S ribosomal protein L6-2	Q9C9C6	415.5	26.86
60S ribosomal protein L6-3	Q9C9C5	415.5	26.86
V-type proton ATPase subunit a3	Q8W4S4	446.4	26.28
V-type proton ATPase subunit d1	Q9LJI5	530.1	26.18
60S ribosomal protein L3-1	P17094	504.8	25.64
ATP synthase beta chain (Subunit II)	Q42139	425	24.88
Hexokinase-1	Q42525	485.3	24.85
Endoplasmin homolog	Q9STX5	379.2	24.42
Chaperone protein htpG family protein	F4JQ55	379.2	24.42
NADH dehydrogenase [ubiquinone] iron-sulfur protein 2	P93306	361.3	24.07
Glutathione S-transferase F2	P46422	385.8	23.8
Dolichyl-diphosphooligosaccharide--protein glycosyltransferase 48 kDa subunit	Q944K2	405.3	23.77
60S ribosomal protein L7-2	P60040	420.1	23.31
Ras-related protein RABA2b	Q9LNW1	402.3	23.19
Ras-related protein RABA2d	Q9FIF9	402.3	23.19
Ras-related protein RABA2c	Q96283	402.3	23.19
Histone H4	P59259	388.6	23.18
FAD/NAD(P)-binding oxidoreductase family protein	Q9SF45	316.6	22.76
Expressed protein	O80858	322.4	22.74
Ribulose bisphosphate carboxylase small chain	B3H5S2	366.8	22.48
Ribulose bisphosphate carboxylase small chain	F4KA76	366.8	22.48
Adenosylhomocysteinase 1	O23255	380.8	22.36
Bifunctional enolase 2/transcriptional activator	P25696	468.2	22.34
Enolase	A0A1P8B1N1	468.2	22.34
Patellin-1	Q56WK6	348.6	22.29
Syntaxin-71	Q9SF29	400	22.14
Calnexin homolog 1	P29402	348.4	22.01
Tubulin alpha-4 chain	Q0WV25	365.7	21.6
Tubulin alpha-2 chain	B9DGT7	365.7	21.6
60S ribosomal protein L4-1	Q9SF40	483.7	21.58
60S ribosomal protein L5-1	Q8LBI1	391.7	21.5
14-3-3-like protein GF14 chi	P42643	450	21.41
General regulatory factor 1	F4JJ94	450	21.41
Delta-1-pyrroline-5-carboxylate synthase A	P54887	467.7	21.03
Delta-1-pyrroline-5-carboxylate synthase	F4IFZ9	467.7	21.03
Delta1-pyrroline-5-carboxylate synthase 1	B9DFG0	467.7	21.03
40S ribosomal protein S4-1	Q93VH9	368.4	20.97
40S ribosomal protein S4-3	Q8VYK6	368.4	20.97
40S ribosomal protein S4-2	P49204	368.4	20.97
Uncharacterized protein At3g61260	Q9M2D8	387.2	20.88
Ras-related protein RABD2b	Q9FPJ4	511.9	20.86
40S ribosomal protein S6-2	P51430	313	20.77
CSC1-like protein ERD4	Q9C8G5	379.6	20.55
Adenylate kinase 4	O82514	433.2	20.4
V-type proton ATPase subunit D	Q9XGM1	293.9	20.1
Inorganic H pyrophosphatase family protein	A8MQH1	462.9	20.09
Ras-related protein RABG3f	Q9LS94	384.9	20.03
40S ribosomal protein S18	P34788	540.1	19.99
Proteasome subunit alpha type-6-A	O81146	407.8	19.79
FtsH extracellular protease family	A0A1P8AXC1	383.9	19.74
Annexin D1	Q9SYT0	405.8	19.7
Eukaryotic translation initiation factor 3 subunit A	Q9LD55	360.2	18.91
Phospholipase D alpha 1	Q38882	404.4	18.2
Ras-related protein RABB1b	Q38922	390.3	17.94
Fasciclin-like arabinogalactan protein 8	O22126	317.4	17.91
40S ribosomal protein S13-2	P59224	341.4	17.69
40S ribosomal protein S13-1	P59223	341.4	17.69
Ferredoxin--NADP reductase	F4JZ46	478	17.48
Synaptotagmin-1	Q9SKR2	349.7	17.48
Serine--glyoxylate aminotransferase	Q56YA5	421.4	17.38
Dolichyl-diphosphooligosaccharide--protein glycosyltransferase subunit 2	Q93Z16	316.1	17.21
Ribophorin II (RPN2) family protein	F4JIM7	316.1	17.21
Eukaryotic initiation factor 4A-2	P41377	399.1	17.15
40S ribosomal protein S8-1	Q93VG5	413.3	16.92
Ras-related protein RABE1d	Q9LZD4	348.7	16.79
Plasma membrane-associated cation-binding protein 1	Q96262	369.9	16.73
26S proteasome non-ATPase regulatory subunit 6 homolog	Q93Y35	321.4	16.56
Hypersensitive-induced response protein 2	Q9CAR7	369.9	16.48
ARM repeat superfamily protein	Q93VS8	449.1	16.35
Eukaryotic translation initiation factor 3 subunit B	Q9C5Z1	356.4	15.85
NADP-dependent malic enzyme 2	Q9LYG3	352.7	15.69
Photosystem I P700 chlorophyll a apoprotein A1	P56766	336.6	15.69
60S ribosomal protein L9-1	P49209	383	15.61
14-3-3-like protein GF14 mu	Q96299	376.9	15.5
General regulatory factor 9	F4IP53	376.9	15.5
General regulatory factor 9	F4IP55	376.9	15.5
Late embryogenesis abundant protein, group 2	O80576	351.1	15.49
60S ribosomal protein L12-1	P50883	373.3	15.46
60S ribosomal protein L12-3	Q9FF52	373.3	15.46
60S ribosomal protein L12-2	Q9LFH5	373.3	15.46
Monooxygenase 1	O81815	363.2	15.33
Monooxygenase 1	F4JK85	363.2	15.33
Cysteine synthase 1	P47998	479.5	15.28
60S acidic ribosomal protein P2-2	Q9SLF7	448.3	15.18
60S acidic ribosomal protein family	F4IGR3	448.3	15.18
60S ribosomal protein L8-1	P46286	358.8	15.07
60S ribosomal protein L8-3	Q42064	358.8	15.07
Monocopper oxidase-like protein SKU5	Q9SU40	343.2	14.99
60S ribosomal protein L18-2	P42791	469.1	14.95
Fasciclin-like arabinogalactan protein 1	Q9FM65	339.7	14.9
Cytochrome b559 subunit alpha	P56779	482.1	14.86
40S ribosomal protein S5-1	Q9ZUT9	442.4	14.73
40S ribosomal protein S5-2	P51427	442.4	14.73
Cystine lyase CORI3	Q9SUR6	316	14.68
Tyrosine transaminase family protein	F4JP99	316	14.68
Cytochrome P450, family 706, subfamily A, polypeptide 1	F4JLY4	306.8	14.67
Cytochrome P450 - like protein	O49652	306.8	14.67
ATP-citrate synthase beta chain protein 2	Q9FGX1	397.5	14.52
D-ribulose-5-phosphate-3-epimerase	Q9SAU2	479.2	14.45
ADP-glucose pyrophosphorylase family protein	F4HXD1	326.2	14.44
ADP-glucose pyrophosphorylase family protein	Q9C9P3	326.2	14.44
Importin beta-like SAD2 homolog	F4J738	350.1	14.38
Cytochrome b6	P56773	373.8	14.32
60S ribosomal protein L14-2	Q9T043	383.5	14.19
60S ribosomal protein L11-2	P42794	361.1	13.98
60S ribosomal protein L11-1	P42795	361.1	13.98
Probable elongation factor 1-gamma 1	O04487	638	13.92
Eukaryotic translation initiation factor 3 subunit C	O49160	456.9	13.91
Serine/threonine-protein kinase BSK1	Q944A7	364.3	13.89
Dihydrolipoyllysine-residue acetyltransferase component 2 of pyruvate dehydrogenase complex	Q8RWN9	338.9	13.86
Aminomethyltransferase	A0A2H1ZEA9	304.3	13.83
Alanine--tRNA ligase	P36428	300.5	13.58
60S ribosomal protein L10-1	Q93VT9	304.6	13.53
60S ribosomal protein L24-1	Q42347	513.6	13.42
60S ribosomal protein L24-2	P38666	513.6	13.42
60S ribosomal protein L19-3	P49693	347.2	13.4
Nitrate reductase [NADH] 2	P11035	387.7	13.38
Photosystem II protein D1	P83755	453.6	13.33
60S ribosomal protein L13a-2	Q9LRX8	313.7	13.26
26S proteasome non-ATPase regulatory subunit 2 homolog A	Q9SIV2	446.8	13.19
Hypersensitive-induced response protein 1	Q9FM19	368.1	13.08
Glutathione S-transferase U19	Q9ZRW8	365.4	13.08
26S proteasome regulatory subunit 7 homolog A	Q9SSB5	433.4	13.01
V-type proton ATPase subunit E1	Q39258	321.2	12.99
Nucleoside diphosphate kinase 1	P39207	302.6	12.81
14-3-3-like protein GF14 epsilon	P48347	334.9	12.8
General regulatory factor 10	F4I1C1	334.9	12.8
NDR1/HIN1-like protein 3	Q9FNH6	339.5	12.72
TRAF-like family protein	Q9LHA6	383.6	12.72
F15H11.2 protein	Q9S791	335.7	12.63
Thylakoid rhodanese-like protein	A0A1P8B8J7	412.8	12.57
40S ribosomal protein S2-2	Q93VB8	381.2	12.51
40S ribosomal protein S2-3	P49688	381.2	12.51
40S ribosomal protein S2-1	Q8L8Y0	381.2	12.51
NAD(P)-binding Rossmann-fold superfamily protein	O65502	355.4	12.49
Nitrilase 2	P32962	375.7	12.46
Carotenoid 9,10(9',10')-cleavage dioxygenase 1	O65572	342.4	12.19
Peroxidase 12	Q96520	343.9	12.12
V-type proton ATPase subunit a2	Q9SJT7	393	12.06
40S ribosomal protein S9-1	Q9LXG1	340.7	12.03
26S proteasome non-ATPase regulatory subunit 3 homolog A	Q9LNU4	374.9	11.99
Importin subunit beta-1	Q9FJD4	315.6	11.75
Proteasome subunit beta type-6	Q8LD27	351	11.72
Proteasome subunit beta type	F4JRY2	351	11.72
Phosphoenolpyruvate carboxylase 1	Q9MAH0	348.9	11.7
Phosphoenolpyruvate carboxylase 3	Q84VW9	348.9	11.7
2-cysteine peroxiredoxin	A0A1P8BD74	419.4	11.61
Nucleosome assembly protein 1;2	Q9ZUP3	288.9	11.58
Probable aquaporin PIP1-5	Q8LAA6	315.9	11.47
Ras-related protein RABH1b	O80501	369.5	11.2
DNA-directed RNA polymerase subunit beta''	P56764	333.9	11.16
60S ribosomal protein L10a-2	P59230	424.3	11.15
Dehydrin ERD10	P42759	401.3	11.14
Dehydrin family protein	F4HST2	401.3	11.14
Beta-D-glucopyranosyl abscisate beta-glucosidase	Q9SE50	357.8	11.13
14-3-3-like protein GF14 lambda	P48349	332.2	11.1
14-3-3-like protein GF14 kappa	P48348	332.2	11.1
G-box regulating factor 6	F4KGV2	332.2	11.1
G-box regulating factor 6	F4KGV5	332.2	11.1
General regulatory factor 8	F4KHY7	332.2	11.1
COP1-interactive protein 1	F4JZY1	344.2	10.93
Photosystem II D2 protein	P56761	343.4	10.88
Coatomer subunit gamma	Q0WW26	331.5	10.75
Serine/arginine-rich splicing factor RS41	P92966	396.4	10.65
26S proteasome regulatory subunit S10B homolog B	Q9MAK9	319.6	10.61
26S proteasome regulatory subunit 10B homolog A	Q9SEI3	319.6	10.61
AAA-type ATPase family protein	B3H533	319.6	10.61
Ubiquitin-60S ribosomal protein L40-2	Q42202	414.2	10.47
Ubiquitin-40S ribosomal protein S27a-3	P59233	414.2	10.47
Ubiquitin-NEDD8-like protein RUB1	Q9SHE7	414.2	10.47
Ubiquitin-NEDD8-like protein RUB2	Q8RUC6	414.2	10.47
Polyubiquitin 14	Q3E7T8	414.2	10.47
Polyubiquitin 4	P0CH32	414.2	10.47
Polyubiquitin 11	P0CH33	414.2	10.47
Polyubiquitin 3	Q1EC66	414.2	10.47
Polyubiquitin 10	Q8H159	414.2	10.47
Ubiquitin-60S ribosomal protein L40-1	B9DHA6	414.2	10.47
Ubiquitin-40S ribosomal protein S27a-1	P59271	414.2	10.47
Ubiquitin-40S ribosomal protein S27a-2	P59232	414.2	10.47
Protein transport protein SEC31 homolog B	Q8L611	414.7	10.45
ABC transporter B family member 28	Q8LPQ6	322.7	10.41
Non-intrinsic ABC protein 8	F4JSM3	322.7	10.41
Probable mediator of RNA polymerase II transcription subunit 37c	Q9LHA8	374.4	10.38
Expressed protein	Q9ZQ87	321.5	10.21
Acetyl Co-enzyme a carboxylase biotin carboxylase subunit	F4JYE1	307.2	10.19
Acetyl Co-enzyme a carboxylase biotin carboxylase subunit	F4JYE0	307.2	10.19
Cycloartenol synthase	P38605	400.4	9.97
60S ribosomal protein L13-1	P41127	472.5	9.95
26S proteasome regulatory subunit 8 homolog B	Q94BQ2	315.1	9.76
26S proteasome regulatory subunit 8 homolog A	Q9C5U3	315.1	9.76
Translocon-associated protein subunit alpha	P45434	385	9.68
Translocon-associated protein (TRAP), alpha subunit	F4IGI4	385	9.68
Ras-related protein RABA4b	Q9SMQ6	369.9	9.64
GTP-binding nuclear protein Ran-1	P41916	324.2	9.49
GTP-binding nuclear protein Ran-2	P41917	324.2	9.49
GTP-binding nuclear protein Ran-3	Q8H156	324.2	9.49
Photosystem I iron-sulfur center	P62090	338.1	9.44
DNA-directed RNA polymerase subunit alpha	P56762	310.8	9.44
40S ribosomal protein S16-1	Q9SK22	311	9.37
Leucine-rich repeat (LRR) family protein	Q9LT39	397.1	9.34
60S acidic ribosomal protein P1-1	Q8LCW9	353.2	9.23
TRAF-like family protein	Q9SLV3	357.7	9.2
Probable inactive receptor kinase At5g16590	Q9FMD7	305.6	9.07
Phospholipase A1-IIdelta	Q9SJI7	373.4	8.93
40S ribosomal protein S15a-1	P42798	396.7	8.75
Trans-cinnamate 4-monooxygenase	P92994	446.6	8.66
Chloride channel protein CLC-a	P92941	338.3	8.51
Chloride channel A	F4KIT3	338.3	8.51
2-oxoglutarate dehydrogenase, E1 component	Q9FLH2	318.9	8.42
2-oxoglutarate dehydrogenase, E1 component	F4IWV2	318.9	8.42
ATP synthase protein YMF19	P93303	338.2	8.36
Histone H2B.10	Q9FFC0	303.1	8.31
Histone H2B.1	Q9LQQ4	303.1	8.31
Histone H2B.9	Q9LZ45	303.1	8.31
Histone H2B.6	O23629	303.1	8.31
Histone H2B.3	Q9SI96	303.1	8.31
Histone H2B.4	Q9ZUS0	303.1	8.31
Histone H2B.5	Q9SF55	303.1	8.31
Histone H2B.11	P40283	303.1	8.31
Histone H2B.7	Q9LZT0	303.1	8.31
26S proteasome regulatory subunit 4 homolog A	Q9SZD4	376.3	8.26
26S proteasome regulatory subunit 4 homolog B	Q9SL67	376.3	8.26
40S ribosomal protein S10-1	Q9SW09	388.9	8.25
40S ribosomal protein S3a-2	Q42262	439.8	8.18
3-oxo-Delta(4,5)-steroid 5-beta-reductase	Q9STX2	402	7.92
Eukaryotic peptide chain release factor subunit 1-1	Q39097	326.4	7.91
Cytochrome P450 71B23	Q9LTM0	331.5	7.88
Calcium-dependent protein kinase 3	Q42479	316.4	7.64
Coatomer subunit beta'-2	Q9C827	335.9	7.62
F24B9.13 protein	Q9LQQ3	328.6	7.4
Dolichyl-diphosphooligosaccharide--protein glycosyltransferase subunit 1B	Q9ZUA0	330.8	7.39
60S ribosomal protein L35-2	O80626	418.7	7.37
60S ribosomal protein L35-4	Q9LZ41	418.7	7.37
Ribosomal L29 family protein	F4KDR2	418.7	7.37
60S ribosomal protein L17-1	Q93VI3	361.3	7.37
60S ribosomal protein L17-2	P51413	361.3	7.37
Sucrose-phosphate synthase 1	Q94BT0	418.6	7.11
AT3g52230/F4F15_340	Q9SUY2	316.1	7.09
40S ribosomal protein S20-2	Q9STY6	374.9	7.02
40S ribosomal protein S20-1	P49200	374.9	7.02
Probable methyltransferase PMT1	Q8H118	420.4	7.01
Probable methyltransferase PMT8	Q940J9	420.4	7.01
60S ribosomal protein L13a-1	Q9SFU1	335	7
Glutathione S-transferase F10	P42761	379.5	6.99
Myrosinase-binding protein 1	Q9SAV0	399.1	6.88
Probable aldo-keto reductase 4	Q93ZN2	319.2	6.8
C-terminal binding protein AN	O23702	302	6.71
Triacylglycerol lipase-like 1	A0A1P8AVY3	355.3	6.54
Triacylglycerol lipase-like 1	F4HRB4	355.3	6.54
Triacylglycerol lipase-like 1	Q8L7S1	355.3	6.54
Photosystem I reaction center subunit psaK	Q9SUI5	345.1	6.45
Eukaryotic peptide chain release factor subunit 1-3	P35614	326.4	6.27
Syntaxin-121	Q9ZSD4	402.3	6.06
14-3-3-like protein GF14 omega	Q01525	337.4	5.85
Pyruvate dehydrogenase E1 component subunit alpha	A0A1P8AQS2	403.5	5.51
Proteasome endopeptidase complex	A0A1P8AX55	321.3	5.22
60S ribosomal protein L34-3	Q9LJW6	351.2	5.02
Glutamate dehydrogenase 2	Q38946	329.4	4.24
Glutamate dehydrogenase 2	F4K6P9	329.4	4.24
Leucine-rich repeat (LRR) family protein	Q8RWI2	301.6	3.89
Protein BONZAI 2	Q5S1W2	320.7	3.59
60S ribosomal protein L35a-2	Q9FZH0	312	3.21
60S ribosomal protein L35a-4	P51422	312	3.21
